# Supplementary material for: An integrative transcriptome analysis reveals potential predictive, prognostic biomarkers and therapeutic targets in colorectal cancer
Source: BMC Cancer. 2022 Jul 30;22:835. doi: 10.1186/s12885-022-09931-4 (PMC9339198; doi:10.1186/s12885-022-09931-4)
Supplement: Supplementary file 2 — Additional file 2. [file 12885_2022_9931_MOESM2_ESM.xlsx]

## Sheet: Supplementary Table. S1
Supplementary Table S.1. Primary hub genes common between stage I to IV
Hub genes shared between I-IV	Name	Pvalue	adjPvalue	logFC
	CA1	2.1295e-32	2.39739e-28	-6.15854
WGCNA: MM>0.7	AQP8	3.71947e-28	1.39579e-24	-5.53103
RRA: Top 30 Up & Down LogFC	GUCA2B	6.5321e-29	3.67692e-25	-5.43664
37	MS4A12	2.79604e-25	6.29556e-22	-5.12682
Downregulated	CLCA4	3.62175e-25	6.79561e-22	-5.01325
Upregulated	GUCA2A	1.97139e-26	5.54849e-23	-4.99614
	CLDN8	7.14047e-24	1.14839e-20	-4.90598
	GCG	3.46503e-18	1.56037e-15	-4.84817
	CHGA	9.0857e-24	1.27859e-20	-4.49612
	CA4	4.75046e-23	5.34807e-20	-4.47558
	SST	8.68669e-21	6.98534e-18	-4.37616
	CD177	4.85623e-18	2.02487e-15	-4.14784
	CA7	3.26874e-17	1.14998e-14	-3.94086
	CA2	3.47142e-23	4.34237e-20	-3.89469
	SLC26A3	6.64883e-19	3.56441e-16	-3.81633
	MT1M	8.39292e-22	7.87396e-19	-3.71581
	PYY	2.15523e-18	1.02759e-15	-3.67162
	CHP2	6.37074e-20	4.21893e-17	-3.67017
	CLCA1	2.05089e-14	4.12302e-12	-3.61549
	CEACAM7	1.10586e-20	7.78112e-18	-3.53374
	SLC4A4	2.03017e-17	7.61855e-15	-3.52247
	ZG16	2.77607e-14	5.01754e-12	-3.45861
	CXCL3	0.0592693	0.432719	2.90903
	CXCL1	0.00831861	0.0796351	3.00672
	CST1	0.0351673	0.274178	3.5542
	MMP1	0.0242958	0.199622	3.68932
	INHBA	0.156892	0.985652	3.74867
	ETV4	0.00158469	0.0188388	3.77399
	CLDN2	0.00223275	0.0252228	3.95706
	CEMIP	0.150027	0.94941	4.0966
	DPEP1	0.00230689	0.0258933	4.34351
	CLDN1	0.001567	0.0186483	4.59679
	CDH3	0.00185642	0.0215238	4.66251
	KRT23	0.0347217	0.271645	4.67283
	MMP3	0.00178376	0.0208748	4.67541
	FOXQ1	0.00244605	0.0271842	5.31876
	MMP7	0.00233717	0.0262024	5.64241

## Sheet: Supplementary Table. S2
Supplementary Table. S2. Combined DEGS from WGCNA and RRA analysis, allocated to each stage of CRC
Stage I	MMP7	Stage II	MMP7	Stage III	CDH3	Stage IV	KRT23
1180	KRT23	746	CDH3	897	MMP7	524	CDH3
	CDH3		DPEP1		FOXQ1		DPEP1
	DPEP1		FOXQ1		DPEP1		MMP7
	REG1A		KRT23		KRT23		CST1
	FOXQ1		KRT80		CST1		ETV4
	ETV4		ETV4		CLDN1		FOXQ1
	KRT80		CST1		ETV4		CLDN1
	CLDN1		CLDN1		KRT80		INHBA
	CLDN2		MMP3		CLDN2		KRT80
	CST1		COL11A1		KLK6		MMP3
	REG3A		CEMIP		CEMIP		CEMIP
	MMP3		INHBA		COL11A1		STC2
	CEMIP		COL10A1		MMP3		FABP6
	ASCL2		SLCO1B3		FABP6		REG1A
	FABP6		KRT6B		REG1A		ESM1
	INHBA		CLDN2		ASCL2		ASCL2
	CXCL3		MMP1		INHBA		SLC7A5
	REG1B		KLK8		COL10A1		TESC
	KLK6		FABP6		KRT6B		SLCO1B3
	ESM1		LEMD1		EPHX4		TACSTD2
	CXCL1		ASCL2		TESC		MMP1
	TRIM29		ESM1		TACSTD2		CHI3L1
	EPHX4		CA9		ESM1		COL11A1
	SLC7A5		CXCL3		SLCO4A1		MSX2
	MMP1		CXCL1		SLC7A5		KLK10
	CXCL2		REG3A		TCN1		TRIB3
	CGREF1		TESC		AZGP1		CXCL3
	SLCO4A1		CHI3L1		CXCL3		SLCO4A1
	KRT6B		EPHX4		REG3A		LGR5
	TRIB3		CXCL11		TRIM29		AZGP1
	COL11A1		TRIM29		CXCL1		CXCL1
	NKD1		SALL4		MMP1		CGREF1
	LEMD1		SLCO4A1		COMP		SLC6A6
	WNT2		TNS4		TRIB3		VSNL1
	STRA6		REG1A		NFE2L3		SLC22A3
	KLK8		SLC6A6		SCD		LRP8
	CXCL11		NFE2L3		MMP11		TGFBI
	CHI3L1		NKD2		STC2		ATP11A
	C6orf223		LGR5		KRT17		GDF15
	CEL		EGFL6		KLK10		GDPD5
	NKD2		AZGP1		C6orf223		SPP1
	LRP8		CTHRC1		CGREF1		CXCL2
	EGFL6		NKD1		SLC6A6		PRR7
	SFTA2		FAP		TGFBI		NFE2L3
	MSX1		TACSTD2		NKD1		CXCL8
	TESC		SLC7A5		LRP8		RNF43
	STC2		STC2		NKD2		EREG
	SLC6A6		TGFBI		SULT2B1		PSAT1
	NFE2L3		CXCL2		CHI3L1		S100A2
	VSNL1		TRIB3		CXCL8		SCD
	SLCO1B3		LRP8		MLXIPL		CELSR3
	ACSL6		CGREF1		CTHRC1		NMU
	AZGP1		KLK10		CCNO		GTF2IRD1
	OTX1		MMP11		CXCL2		REG3A
	TCN1		CXCL8		NEBL		NEBL
	CPNE7		COMP		VSNL1		TEAD4
	FAM3B		SCD		SRPX2		MYC
	SAA2		THBS2		FAP		PITX2
	TACSTD2		NEBL		CEL		TPX2
	DEFA6		SPP1		GDF15		SLC7A11
	TGFBI		VSNL1		SERPINB5		PPM1H
	SCD		AJUBA		SIM2		TMEM132A
	TNS4		UBD		ACSL6		PUS7
	ACAN		ACSL6		GTF2IRD1		UBE2S
	NOTUM		NOX4		HILPDA		SAA1
	MYC		MEX3A		TPX2		ASPM
	PSAT1		PRSS33		MYC		NEK2
	PPM1H		PHLDA1		CELSR3		ANXA9
	SALL4		SFRP4		SFRP4		REG1B
	GRIN2D		HILPDA		EGFL6		MME
	CA9		AXIN2		RNF43		GRM8
	MEX3A		RNF43		S100P		GNA11
	TPX2		TMEM132A		PPM1H		FAM134B
	KLK7		SP5		TNS4		PLPP1
	LGR5		TPX2		SPP1		CLMN
	RNF43		ANLN		AJUBA		MTM1
	AJUBA		PPM1H		ANLN		ACACB
	SIM2		MYC		RNF183		TMPRSS2
	SRPX2		GTF2IRD1		MSX1		CBX7
	NEBL		GDF15		UBD		SLC44A4
	CST2		DSG3		HOXB8		SRI
	MLXIPL		MET		PHLDA1		NEDD4L
	KRT17		SERPINB5		PPBP		SMPD3
	PHLDA1		TEAD4		GDPD5		APPL2
	AXIN2		COL1A1		NOX4		MEF2C
	MMP11		SLC22A3		TEAD4		GLTP
	CCNO		ENC1		COL1A1		CASP7
	CXCL8		CXCL10		ENC1		ETFDH
	DKK4		GDPD5		SLC22A3		ZZEF1
	C6orf15		TDGF1		TRIP13		FUCA1
	SAA1		FJX1		MTHFD1L		ENDOD1
	C2CD4A		ATP11A		DEFA6		EPHX2
	TMEM132A		REG1B		LGR5		ETHE1
	APLN		SOX4		TNFRSF12A		UGDH
	CDC25B		FAM3B		MET		CEACAM1
	ANLN		SOX9		TMPRSS3		PAPSS2
	MMP10		SERPINE1		TMEM132A		GSN
	TRIP13		SULF1		REG1B		C4orf19
	TEAD4		MACC1		SOX4		ASAP3
	CXCL5		GRP		PMEPA1		OSBPL1A
	COL10A1		ZNRF3		FJX1		KIAA0513
	TG		MFAP2		PSAT1		PTPRH
	SP5		TUBB3		SOX9		TDP2
	IL11		GINS1		KIAA1549		PID1
	FJX1		MMP12		CDC25B		UGP2
	GDF15		GZMB		GALNT6		TCF21
	GZMB		SRPX2		S100A11		KLF9
	KLK10		S100A11		CEP55		LGALS4
	UBD		COL12A1		JAG2		CES2
	TDGF1		SLC13A3		UBE2C		FMO5
	MYADML2		ITGA2		TUBB3		SLC1A1
	HILPDA		PLAU		CKMT2		CLIC5
	SULT2B1		TOP2A		ASPHD1		PRKACB
	TMPRSS13		PMEPA1		GNG4		NR5A2
	ENC1		UBE2C		TOMM34		DENND2A
	SLC22A11		AQP9		GRP		TLR3
	FUT1		CCND1		SULF1		SCUBE2
	ATP11A		PUS7		TMEM97		HIGD1A
	TOP2A		DACH1		DUSP14		BMP2
	TLX1		SAA1		ECT2		PLCE1
	PRSS22		TMEM97		ITGA2		ABHD3
	GTF2IRD1		NMU		IFITM1		MAOA
	GINS1		DUSP14		HSPH1		ACADS
	SH3TC2		CDCA7		TOP2A		CA12
	SMKR1		CEP55		THBS2		CCDC69
	PGC		COL1A2		GZMB		GHR
	IFITM1		RRM2		DACH1		ATP2A3
	RNF183		DEFA6		COL12A1		ENTPD5
	DSCC1		EPHB3		SNTB1		C1orf115
	ERCC6L		PDPN		LCN2		GPT
	SLC22A3		FERMT1		SLC12A2		CPM
	KIAA1549		PTP4A3		PLEKHS1		MFAP4
	PRR7		GPR143		SAA1		TPH1
	DGAT2		CDK1		PUS7		NAAA
	CKMT2		TMEM158		CENPF		CES3
	UNC93A		COL5A2		KIF20A		MALL
	EVA1A		ZAK		GTF3A		LPAR1
	EREG		LCN2		SQLE		PRKAR2B
	SOX14		CKMT2		SORD		ARHGAP44
	KRT6A		COL5A1		ASPM		RNF152
	LCN2		PACSIN3		CDCA7		NTRK2
	CSF3		C2CD4B		CKAP2		IGLL1
	TNFRSF12A		EREG		BGN		IGF1
	PRSS33		DUSP4		GRM8		PPARGC1A
	EPHB3		IFITM2		MELK		SELENBP1
	LRRC36		CDH11		AHCY		MT1X
	RRM2		PLPP1		EREG		SGK1
	SOX9		GPD1L		GPR143		SRPX
	SOX4		GLTP		CKS2		SLC9A2
	RHPN1		CASD1		ZAK		FXYD1
	GALNT6		UGDH		CFB		STMN2
	NANOS3		ACACB		COL4A1		USP2
	HOXB8		GALNT12		TGM2		RUNDC3B
	AHCY		RAB27A		GPSM2		PRKCB
	FERMT1		SEPP1		SERPINH1		METTL7A
	MCM10		BCL2		IFITM2		FABP1
	GRHL3		PBLD		COL1A2		CD36
	CEP55		SSBP2		PACSIN3		CDKN2B
	RECQL4		CBX7		FAM150B		PTN
	SMOX		ETFDH		PLPP1		EPB41L3
	MTHFD1L		CITED2		SLC22A5		MUC2
	KIF20A		FUCA1		PXMP2		IL6R
	TMEM97		RETSAT		DENND2A		DHRS11
	ZIC5		KAT2B		LRMP		HSD11B2
	ECT2		ANK3		CITED2		LRRN2
	MFAP2		PTGS1		UGDH		MEP1A
	S100A2		RCAN2		SEPP1		SEMA6A
	CDCA7		CDKL1		FAM46C		ITM2C
	CELSR3		GSN		APOBR		FGFR2
	CTHRC1		HDAC9		ENDOD1		ITM2A
	FOSL1		ETHE1		PLAC9		SPON1
	LY6G6D		CPNE8		ABHD3		SECTM1
	BTBD16		TRANK1		GDPD3		PDK4
	PCSK9		DENND2A		FUCA1		SULT1A2
	CXCL10		ADRB2		TMCC3		P2RY14
	TMEM158		IL16		CLDN5		CDHR5
	KRT16		CCL14		LGALS4		FGL2
	S100A11		P2RY1		NAALADL1		NPY1R
	TOMM34		PCSK5		GSN		KRT20
	GRIN2B		C4orf19		PDCD4		CCDC68
	PTP4A3		KIAA0513		CES2		CLEC3B
	SLC4A11		PLCE1		NAT2		BMP5
	CCNF		ENDOD1		ZZEF1		PTGDR
	S100P		PDE2A		HRASLS2		SCN9A
	MSX2		PDE7B		KAT2B		SLC17A4
	FOXM1		NKX2-3		ENTPD5		BTNL3
	RAD54B		NDN		UGP2		KLF4
	LY6E		PLCD1		RDH5		MMRN1
	HTR1D		PHLPP2		PHLPP2		TSPAN1
	HMGA1		KLRB1		ATP2A3		GCNT3
	SERPINA4		PLCL2		LPAR1		AHCYL2
	DUSP14		GPAT3		CLIC5		SPINK5
	ULBP2		ARHGAP20		PRKACB		ARL14
	ZNF695		ZZEF1		KLB		PLCL2
	RFC3		UGP2		GPM6B		VIP
	SLC5A6		FOXP2		HRCT1		GDPD2
	KIF26B		HPGDS		RCAN2		SMPDL3A
	CCDC113		VILL		ADHFE1		MT1F
	MMP12		CD27		FMO5		DES
	JAG2		GPM6B		PTPRH		BCAS1
	SLC35D3		CLIC5		NR3C1		MT1E
	ITGA2		TMEM220		PARM1		TMEM100
	PLAU		PRKAR2B		CCL14		POU2AF1
	BUB1		ITM2A		NAAA		PIGR
	ARNTL2		ADAMTSL3		DCLK1		FABP2
	CARD14		CPNE5		PPARGC1A		MT1G
	XKRX		ATP13A4		GPAT3		ASPA
	ZNRF3		STYK1		SETBP1		KCNMA1
	ATAD2		FMO5		CD160		TSPAN7
	LARGE2		CES2		BMP2		HHLA2
	BIRC5		SLC9A9		MAOA		TUBAL3
	PUS7		KLB		RUNDC3B		NAP1L2
	ORC6		ANK2		SECTM1		DNASE1L3
	AURKA		LGALS4		TCF21		PKIB
	ANKRD13B		SLC25A34		CA12		BEST4
	HJURP		NR3C1		PAPSS2		IL1R2
	MELK		PTPRH		PTGDR2		PDE6A
	CENPF		PDCD4		PLCE1		PDE9A
	LRRC8E		NAALADL1		SPON1		CXCL12
	CENPA		LPAR1		SLC9A9		BRINP3
	TROAP		SETBP1		FGFR2		PCK1
	MET		FOXF2		P2RY1		RERGL
	MYBL2		NAAA		SLC25A34		C2orf88
	SLC17A9		LMOD1		CES3		MYOT
	NEK2		UNC5C		GPX3		NR3C2
	SLC7A11		ECRG4		TMEM37		HMGCS2
	COL12A1		OTOP3		CEACAM1		AMPD1
	CCND1		MYO1A		TPSAB1		LYVE1
	CENPN		CD22		KLRB1		UGT2B17
	E2F1		SCN4B		GCNT2		HPGD
	UBE2S		NR5A2		P2RY14		DAO
	CEP72		BMP2		MFAP4		NXPE4
	PPBP		GHR		FAM189A2		ABCG2
	SORD		F13A1		ABCA6		TNXB
	GLS2		TPSAB1		TTLL6		PLAC8
	AUNIP		CCDC69		CD48		CFD
	SLC39A10		SSTR2		FAM151A		LRRC19
	DIAPH3		RNF112		SELENBP1		DPT
	FAP		KCNMB1		TP53INP2		MT1H
	CSE1L		CD79B		MALL		ANPEP
	RNFT2		C15orf48		NR5A2		FAM107A
	PLEKHS1		ST6GALNAC6		CPNE8		ADH1B
	DEFA5		ADCY5		CNN1		JCHAIN
	KIF4A		GCNT2		WSCD1		PADI2
	BRCA2		FGFR2		SCIN		TRPM6
	UBE2C		ATP2A3		SLC16A9		SCARA5
	DSG3		AFF3		GPT		CCL23
	CDT1		AGR3		MYLK		TEX11
	TMPRSS3		CNTN3		IGF1		DHRS9
	GPR143		PPP1R12B		CPM		SFRP1
	PLK1		KRT222		CDKN2B		CHRDL1
	UNC5CL		VSTM2A		MUC4		SCGB2A1
	CBX2		TMEM35A		CD19		ADAMDEC1
	EXO1		TCF21		ITM2C		BEST2
	CKS2		RNF152		HIGD1A		GBA3
	ARID3A		PRKACB		CKB		GREM2
	MACC1		PLA2G10		DHRS11		MYH11
	CELSR1		GPX3		C1orf115		LGALS2
	HOMER1		ENTPD5		FOLR2		PLP1
	CDCA3		HAPLN1		CLEC10A		ITLN1
	PITX2		ADHFE1		PCOLCE2		BMP3
	KIF14		SGK1		GNG7		HSD17B2
	OXTR		ENPP6		RNF152		SI
	C2		PRKCB		METTL7A		EDN3
	ALDH4A1		CLEC10A		PGM5		AKR1B10
	STX1A		EPB41L3		IGLL1		SPIB
	TGM2		RUNDC3B		FXYD1		SCGN
	COL7A1		GNG7		F13A1		ATP1A2
	CDC25A		ABCA6		LRRN2		TNFRSF17
	FASN		CEACAM1		ABI3BP		UGT2A3
	FOXA2		HIGD1A		SDCBP2		SLC30A10
	MAD2L1		PTN		PRKCB		SCNN1B
	LIF		MALL		HBB		SLC26A2
	PMAIP1		C1orf115		PLCL2		ABCA8
	GPT2		SLC16A9		LIFR		TMIGD1
	NT5DC2		FCRL4		IL6R		FCGBP
	BOP1		CPM		MEP1A		OGN
	AURKB		ADGRL3		SEMA6D		CWH43
	ANGPT2		PGM5		IL1R2		CEACAM7
	KIF2C		PTGDR		SULT1A2		SST
	CKAP2		TNFRSF13B		CLDN23		MT1M
	CDC20		CD163L1		SPINK5		ADH1C
	SNTB1		P2RY14		SGK1		CA7
	CENPI		PPARGC1A		SRPX		CA4
	GINS4		SCN2B		MMP28		CHP2
	SHCBP1		TP53INP2		MYOM1		CHGA
	CDCA5		FAM189A2		MFAP5		PYY
	CBY2		ABI3BP		FHL1		SLC26A3
	RRP9		PLN		ADH1A		CA2
	PPAT		SDCBP2		CNTN3		INSL5
	PKMYT1		HRCT1		HOXD1		CLCA1
	ASPM		PRPH		HTR4		SLC4A4
	UHRF1		ASB2		PRPH		GUCA2A
	TGIF2		MT1X		TMEM171		CD177
	SAPCD2		FGL2		CDHR5		CLDN8
	ZAK		FHL1		EPB41L3		GUCA2B
	DKC1		MUC4		MT2A		MS4A12
	IMPDH1		PCOLCE2		CHST5		AQP8
	CDK1		TMEM37		GDPD2		GCG
	KIF23		DCLK1		CD163L1		ZG16
	PROX1		MFAP5		FGL2		CLCA4
	RAB36		USP2		SEMA6A		CA1
	CDC45		CTNND2		LDHD		PTPRC
	CFB		MYLK		ANO5		LCP2
	PLA2G3		KRTAP13-2		SCN9A		WAS
	SLC12A2		MAOA		HSD11B2		SP140
	GTF3A		LONRF2		STMN2		ITGAL
	PDPN		CDKN2B		MZB1		FYB1
	CBX8		TCEAL2		CCDC68		BTK
	PUS1		SEMA6D		MMRN1		CD84
	MCM4		DMRTA1		KCNMA1		CD4
	CAD		IRF4		CCL8		P2RY10
	KIF11		CILP		FCRLA		SPI1
	RUVBL1		GDPD3		TSPAN7		SLAMF7
	MCM2		FAM151A		CHGB		CASS4
	THBS2		PDZRN4		BMP5		ARHGAP15
	RRP12		PTGDR2		TSPAN1		TNFRSF9
	IFITM3		ADH1A		SLC17A8		TYMP
	E2F7		TPH1		LAMA1		SIRPG
	CST4		ZBTB16		ITM2A		ACAP1
	CCNB1		CCL28		PDE9A		TRIB2
	TIMP1		ACTG2		PDK4		ADAM28
	ZNF239		LIPC		SLC28A2		MMP25
	RAD54L		TMEM171		NAP1L2		SCARF1
	SCML1		CA12		FABP1		ICAM3
	SPP1		CBLN2		AHCYL2		CD6
	CDK4		DHRS11		FAM135B		CLEC2D
	BUB1B		ASPG		MT1X		LAT2
	IRX5		IL6R		SLC51B		CHI3L2
	BGN		MMRN1		NR3C2		ANKRD44
	GTSE1		MT1F		FABP2		CD79B
	IER5L		CADM3		CD36		BIRC3
	CDCA4		MYOM1		EDN3		FOXP3
	XPOT		SYNPO2		ARL14		ALOX5
	RNASEH2A		CCDC68		C7		FECH
	LY6G6F		SLC28A2		TUBAL3		RAB27A
	SPC25		SYNM		KLF4		PRDM1
	MKI67		GPT		GFRA2		FAS
	C10orf2		LDHD		ASPA		COL23A1
	CDC6		PCSK2		MAL		CD22
	FANCB		METTL7A		PDE6A		CYLD
	HELLS		FCRLA		PTGDR		DAPP1
	LEF1		CNTN2		CNR1		RASGRP2
	SERPINB5		HSD11B2		GCNT3		TOMM34
	NME1		LILRB5		MYH11		RAB27B
	CHAF1B		HRK		SMPDL3A		STK17B
	CCDC85B		GPR15		NPY		PRKCH
	DUSP4		KCNMA1		HMGCS2		SMAP2
	WDR4		CNN1		HHLA2		ZBTB32
	IFITM2		SULT1A2		LILRB5		STAP1
	PLK4		MMP28		TNXB		LAMP3
	NOP56		CD36		CHRDL1		CSNK2A2
	SHMT2		C7		CFD		FMO1
	MRGBP		TSPAN7		POU2AF1		SLC35C2
	ZIC2		MAL		KRT20		TCF7
	NUFIP1		TUBAL3		BRINP3		ANK1
	DTL		SCIN		BCAS1		MCUB
	TOP1MT		SLC51B		CLEC3B		RTF2
	PLXNA1		C16orf89		DHRS9		SP100
	RCN1		LIFR		UGT1A8		ARNTL2
	POP1		ITM2C		HSD3B2		GPR137B
	CENPE		KLF4		CCL19		CP
	DNMT3B		ADTRP		PADI2		GGCT
	DNAH5		ARL14		PCK1		IYD
	EIF4EBP1		RSPO2		LRRC19		CST7
	KAT2A		CLDN23		MYOT		CEACAM21
	GPR19		CDHR5		ADTRP		ITGAE
	PDCD2L		BLK		CTSG		DPM1
	COL1A1		AHCYL2		VSIG2		CDH1
	ZNF121		SMPDL3A		C11orf86		IPCEF1
	E2F5		FXYD1		BCHE		TNIP3
	PRELID3A		ANGPTL7		MUC2		NFKB2
	HSPH1		SEMA3E		VIP		EIF2AK1
	GDPD5		ALPI		PLP1		NCK2
	MAB21L2		HTR4		SCGB2A1		STK10
	MUC4		SEMA6A		TMEM100		POLR3E
	UGDH		NPY1R		SPINK2		LXN
	LGALS4		XKR4		DPT		PIK3C3
	TNS1		SCN9A		LYVE1		TP63
	CBX7		FAM107A		LGALS2		CTTNBP2
	PAPSS2		IL1R2		CCL13		RELT
	TXNIP		PI16		BTNL3		MCF2L2
	IGFBP6		HSD3B2		SLC17A4		PTGS2
	BMP2		GFRA2		BTNL8		AGK
	PCSK5		CTSG		HPGD		FAM107B
	S100B		PRIMA1		ABCG2		PLEKHG6
	BEX4		PIGR		FAM107A		PRSS8
	ARRDC4		MT1H		RERGL		SNX10
	GSN		SLC17A8		GREM2		RUNX3
	TDP2		NR3C2		LYPD8		NGEF
	TAGLN		CNTFR		KRT24		GRAMD1B
	CXCR5		RERGL		SCN7A		TRAPPC6A
	ATP13A4		CCL19		TRPM6		TARBP1
	ATP2A3		BRINP3		MT1F		USH1C
	CPNE8		CLEC3B		NXPE4		F7
	CACNB2		POU2AF1		BEST4		RPS6KA6
	KRT222		TSPAN1		TEX11		SLC12A3
	RBPMS2		HMGCS2		CDH19		MXD1
	SETBP1		GDPD2		CCL23		GYG2
	UGP2		PDK4		MAMDC2		CTNS
	PDE2A		MYOC		CXCL12		IL12RB2
	CRYAB		STMN2		UGT2B17		ZFP64
	PDCD4		MUC2		DAO		TTC7A
	KAT2B		DES		PLAC8		NOP58
	AHNAK		BMP5		SCGN		EPB41L1
	PLCE1		MEP1A		ADH1B		ZNF263
	PRKACB		DPT		PKIB		HERPUD1
	DSCAML1		GCNT3		HEPACAM2		PVR
	BARX2		ASPA		MT1H		KCNQ1
	TP53INP2		UGT1A8		ATP1A2		SNX24
	ADHFE1		CHRDL1		MT1G		ARHGEF5
	GPAT3		SPINK2		OGN		CDH17
	PTPRH		VIP		C2orf88		MLXIPL
	CYP3A4		ANO5		DNASE1L3		TNPO3
	CEACAM1		WSCD1		SFRP1		ZNF195
	HSPB8		FAM135B		UGT2A3		PARP12
	TUBAL3		FDCSP		AKR1B10		PTPN3
	LTK		LYVE1		AMPD1		TG
	DIRAS1		NXPE4		SI		LMAN1
	MAOA		NEUROD1		BMP3		CASP10
	PPP2R3A		BCAS1		SPIB		CLDN18
	TCF21		CFD		SLC26A2		MYH7B
	NR5A2		MYOT		HSD17B2		RPL31
	JAM2		FABP2		ANPEP		CYP2W1
	DHRS7C		SCGB2A1		BEST2		CX3CL1
	FOLR2		NPY		FCGBP		DLX3
	MUC2		SPINK5		SCNN1B		ADRB1
	SULT1B1		LGI1		GBA3		NOX1
	PRELP		ANGPTL1		JCHAIN		ST6GALNAC2
	CLU		NAP1L2		CWH43		RRP15
	NLGN4X		HHLA2		TNFRSF17		TSPAN32
	DMD		PDE9A		TMIGD1		DGAT2
	CD22		CXCL12		ADAMDEC1		OVGP1
	ITM2C		BEST4		SLC30A10		IFI35
	AFF3		SLC6A19		ABCA8		TRAF1
	CLIC5		TEX11		ADH1C		ANO2
	CCL8		MYH11		SCARA5		LSG1
	PDE7B		KRT20		OTOP2		TMCC3
	PRKCB		EDN3		SST		RRP12
	MAOB		SLC17A4		CHP2		KCNN2
	CES2		VSIG2		INSL5		TRAF5
	MFAP4		PLP1		ITLN1		SESN1
	NOL4		CNR1		CEACAM7		CFAP61
	ENTPD5		ABCG2		CA7		RPS20
	STYK1		BTNL3		MT1M		JADE2
	SLC27A6		PDE6A		PYY		ETV7
	ANK2		LYPD8		CD177		BARX2
	PPP1R12B		MT1G		CHGA		SLC25A13
	MALL		DHRS9		SLC26A3		USP40
	DUSP26		BCHE		SLC4A4		DNMT3B
	DHRS11		B4GALNT2		CLCA1		DGKA
	GNG7		TMEM100		CA2		UBE2D4
	MT2A		PCK1		CLDN8		SH3YL1
	HDAC9		C2orf88		GUCA2A		ACER3
	CD79A		TNXB		AQP8		LIG3
	CALB2		BTNL8		CA4		PUM3
	KCNMB1		CCL23		GUCA2B		ERBB3
	SCIN		LRRC19		GCG		GNAS
	MEP1A		LGALS2		MS4A12		JADE1
	TOX		HPGD		CLCA4		HFE
	FMO5		GREM2		ZG16		MSH4
	CHODL		KRT24		CA1		PAG1
	IL6R		MAMDC2		TNS1		CADPS2
	PTN		UGT2A3		DNAAF9		SLC13A2
	LUZP2		UGT2B17		EVC		TTC27
	CLECL1		FABP1		FERMT2		GIPR
	RNF112		HEPACAM2		TIMP2		MKNK1
	SSBP2		SCN7A		RUNX1T1		PLEKHB1
	SV2B		C11orf86		IRAG1		KLF6
	CPM		ADAMDEC1		MRC2		CD5L
	MT1X		PADI2		VCAN		MCUR1
	PLCL2		ANPEP		MYLK		LAMA3
	HSPB6		PKIB		PRDM6		CUL1
	SLC9A2		BEST2		ADGRA2		ITIH4
	NTRK2		CDH19		TIE1		RAB7A
	ITM2A		AMPD1		CFH		ITIH1
	P2RY14		TRPM6		GLI2		ASTE1
	USP2		ADH1B		ABCC9		ABCC2
	CCL21		DNASE1L3		NUAK1		PRSS21
	COLEC12		JCHAIN		MMP2		AOC1
	HSD11B2		FCGBP		PGR		ZXDC
	MFSD4A		OGN		PREX2		ABCB11
	MS4A1		GBA3		TRO		MT3
	CLDN23		PLAC8		GUCY1B1		ATP2C2
	GDPD3		SPIB		PTGER3		CPS1
	ENPP6		ITLN1		GNAO1		FAM184B
	FGF9		DAO		ZNF532		ZIC2
	PRKAA2		SFRP1		VASH1		HAL
	ACTG2		AKR1B10		FGF10		LTK
	C1orf115		TNFRSF17		LZTS1		ALDH18A1
	HRCT1		SCGN		NOTCH3		SPAG6
	SPARCL1		HSD17B2		FLT4		RDH8
	TCL1A		SI		CNTN1		IGF2BP2
	GAP43		ATP1A2		FAP		LNX1
	SECTM1		SLC26A2		FBLN1		MTMR11
	GRIN2A		SCNN1B		MOXD1		TNFRSF1B
	PLA2G10		TMIGD1		PLEKHO1		CDHR2
	PPARGC1A		OTOP2		DCN		ITGA2B
	LPAR1		SST		ADCY2		CD44
	GPR15		MT1M		COPZ2		CASR
	LMO3		ABCA8		MEF2C		PPP2R5B
	HIGD1A		BMP3		PDZD4		SERPINB3
	CHST5		SCARA5		ARHGAP31		LRRC23
	METTL7A		CWH43		TNC		AQP6
	B3GALT1		CLCA1		METTL24		F11
	TMEM171		CHGA		ADGRF5		TESK2
	TMEM220		SLC30A10		EHD3		AFP
	PLN		CHP2		CRMP1		M6PR
	PDE6A		CA7		ADCYAP1R1		DBNDD1
	HPGDS		ADH1C		COL11A1		AHRR
	ZBTB16		INSL5		ATP2B4		ASB4
	F13A1		PYY		CYBRD1		TP73
	LIFR		CEACAM7		HSD17B6		HHATL
	AOC3		SLC4A4		AMPH		LTF
	KLF4		CA2		DKK3		VSIG2
	NR3C1		CD177		BCAT1		NME1-NME2
	SPON1		SLC26A3		FHL1		CACNG3
	RUNDC3B		CLDN8		SNAI2		SLC4A1
	GNAO1		AQP8		CALCRL		NR1H4
	FGL2		CA4		CHRNA3		ARG2
	FAM151A		GUCA2B		HECW1		PRKCQ
	POU2AF1		GUCA2A		MCAM		DVL2
	CCDC69		GCG		SEMA3G		CTNNA1
	FCRL4		MS4A12		NID2
	SGK1		ZG16		EML1
	ASB2		CLCA4		ADD2
	ADAMTSL3		CA1		RAI14
	PTGDR		PTPRC		NAV3
	SRPX		LCP2		LTBP1
	IGF1		WAS		EPHA3
	MT1E		SP140		RARB
	SEMA6D		ITGAL		NEXMIF
	FCER1A		FYB1		PAK3
	FHL1		BTK		COL16A1
	GCNT2		CD84		ELN
	LIPC		CD4		ST3GAL6
	C15orf48		P2RY10		IGF1
	CHRNA3		SPI1		MPPED2
	HOXD1		SLAMF7		REM1
	PTCHD1		CASS4		SPEG
	CA12		ARHGAP15		LMO3
	LILRB5		TNFRSF9		PYGM
	GPX3		TYMP		PCDHB4
	KIF1A		SIRPG		HGF
	GHR		ACAP1		WSCD2
	PIRT		TRIB2		SNX29
	LDHD		ADAM28		SLC1A3
	HHLA2		MMP25		MOV10L1
	CDKN2B		SCARF1		MAP2
	FGFR2		ICAM3		ADAMTS6
	MYLK		CD6		SAMD4A
	CCDC68		CLEC2D		ATP1A2
	SULT1A2		LAT2		CHRDL2
	EPB41L3		CHI3L2		SLC2A3
	NPY1R		ANKRD44		FCN1
	CPEB1		BIRC3		LMCD1
	SCG2		FOXP3		APBA2
	NPY2R		ALOX5		CYP46A1
	SPINK2		FECH		CDH19
	NBEA		PRDM1		EBF4
	CD36		FAS		PSD
	HMGCS2		COL23A1		NGFR
	FCRL2		CYLD		MEOX1
	CRYBA2		DAPP1		FAM168A
	FABP1		RASGRP2		SELE
	PGM5		TOMM34		PHLDB1
	ENTPD8		RAB27B		KCNK2
	LMOD1		STK17B		MARCO
	MT1F		PRKCH		TSPAN9
	GDPD2		SMAP2		LIMS2
	FAM189A2		ZBTB32		FKBP7
	DMRTA1		STAP1		SSH1
	LYPD8		LAMP3		CAMK1G
	LGALS2		CSNK2A2		TBXA2R
	CNTN3		FMO1		NTN1
	MT1H		SLC35C2		FRY
	CLEC4G		TCF7		PTPRN
	UGT2B15		ANK1		SMARCD3
	SLC17A4		MCUB		STON1-GTF2A1L
	BLK		RTF2		CCN5
	MMRN1		SP100		SLC11A1
	TPH1		ARNTL2		ZNF671
	ALPI		GPR137B		C3orf18
	FEV		CP		CYTH3
	RGS13		GGCT		HDAC9
	NXPE1		IYD		EPYC
	ABI3BP		CST7		ABCB5
	SYNPO2		CEACAM21		SLC7A14
	PCSK2		ITGAE		FYN
	DCLK1		DPM1		KIF3C
	ABCA6		CDH1		NDST1
	AHCYL2		IPCEF1		FSTL3
	SLCO4C1		TNIP3		PPP1R12B
	SEMA6A		NFKB2		NOP16
	MYOM1		EIF2AK1		EPHA6
	LRRN2		NCK2		ACTN1
	SMPDL3A		STK10		CAMK2A
	STMN2		POLR3E		HSPB6
	TCEAL2		LXN		IDS
	HSD3B2		PIK3C3		INPP4A
	TSPAN7		TP63		NOS1
	NEFL		CTTNBP2		SNAP91
	CILP		RELT		ITGB5
	ADIPOQ		MCF2L2		PLPP1
	CCL19		PTGS2		MATK
	EDN3		AGK		RIPOR1
	TSPAN1		FAM107B		GPC1
	SORCS1		PLEKHG6		MAP4K4
	ARL14		PRSS8		GNB5
	CNTN2		SNX10		GUCA1A
	FCRLA		RUNX3		ARHGAP28
	CTNND2		NGEF		HDAC7
	CDHR5		GRAMD1B		TRAM2
	MAL		TRAPPC6A		AGPAT4
	DHRS9		TARBP1		RPS6KA2
	CCBE1		USH1C		ATP2B3
	SLC51B		F7		EXOSC7
	CNN1		RPS6KA6		STMN4
	PRPH		SLC12A3		FMO3
	BCAS1		MXD1		MID2
	NPTX1		GYG2		ARHGAP10
	PDE9A		CTNS		TFPI
	MFAP5		IL12RB2		RECQL
	GFRA2		ZFP64		CYP26B1
	MT1G		TTC7A		ACTN2
	RSPO2		NOP58		WDR47
	CHGB		EPB41L1		ABCB4
	MMP28		ZNF263		HOMER3
	CTSG		HERPUD1		MGST2
	SYNM		PVR		CDON
	PI16		ASAP3		FAM136A
	KRTAP13-2		KCNQ1		AKR1B1
	C16orf89		SNX24		IMPG2
	BEX1		ARHGEF5		MYO16
	CFD		CDH17		PPEF1
	WSCD1		MLXIPL		COL19A1
	B3GNT7		TNPO3		TFB1M
	NR1H4		ZNF195		LLGL2
	HRK		PARP12		PDCD2
	CLEC3B		PTPN3		SS18L2
	PCOLCE2		TG		CCDC85A
	PDK4		LMAN1		PCDHGA2
	HAND2		CASP10		RRAGD
	NR3C2		CLDN18		CFLAR
	DNASE1L3		MYH7B		IBSP
	PLAC8		RPL31		MUSK
	PADI2		CYP2W1		CC2D2A
	IL1R2		CX3CL1		SPTB
	SEMA3D		DLX3		SMG6
	PDZRN4		ADRB1		GPM6B
	ADTRP		NOX1		ST3GAL1
	SCN2B		ST6GALNAC2		OSBPL6
	SLC6A19		RRP15		SERTAD4
	CCL13		TSPAN32		SLC6A16
	SCGB2A1		DGAT2		THOC3
	GCNT3		OVGP1		TTC38
	NEUROD1		IFI35		WWC3
	KCNMA1		TRAF1		MAPKAPK5
	LGI1		ANO2		MAOB
	XKR4		LSG1		CA11
	BEST4		TMCC3		PTPRU
	BTNL3		RRP12		POLR1H
	PRIMA1		KCNN2		LETMD1
	JCHAIN		TRAF5		DCBLD2
	SPIB		SESN1		PANX2
	SCN9A		CFAP61		ZDHHC6
	TRPM6		RPS20		RBMS2
	SLC17A8		JADE2		CACNA1G
	UGT1A8		ETV7		NOA1
	BRINP3		BARX2		CDH10
	CXCL12		SLC25A13		TACR2
	FAM107A		USP40		CBLN4
	LONRF2		DNMT3B		FSCN1
	UGT2A3		DGKA		PDK4
	ITLN1		UBE2D4		ADD1
	TNXB		SH3YL1		GSDMB
	SEMA3E		ACER3		MTIF2
	CADM3		LIG3		NAALAD2
	FCGBP		PUM3		SLC22A16
	FXYD1		ERBB3		NRIP2
	MYOC		GNAS		GLRX2
	CNTFR		JADE1		CAMK2B
	FABP2		HFE		METTL2A
	TEX11		MSH4		CDIP1
	LRRC19		PAG1		RIPOR3
	ABCG2		CADPS2		LINC01587
	HEPACAM2		SLC13A2		UTP18
	ANGPTL7		TTC27		LIMCH1
	RERGL		GIPR		MPC1
	FAM135B		MKNK1		TP53INP2
	LYVE1		PLEKHB1		ATP1B3
	KRT20		KLF6		HOXC8
	SLC26A2		CD5L		SCN4A
	GREM2		MCUR1		PHF21B
	TNFRSF17		LAMA3		HEBP2
	ADAMDEC1		CUL1		ARHGAP6
	NPY		ITIH4		ERO1B
	PCK1		RAB7A		FOLH1
	AKR1B10		ITIH1		SNCB
	TMEM100		ASTE1		NRXN3
	ANO5		ABCC2		CNGB1
	ASPA		PRSS21		FOXC1
	HPGD		AOC1		ZNF207
	DPT		ZXDC		SCGN
	C7		ABCB11		MYBPC2
	DES		MT3		DELE1
	BTNL8		ATP2C2		FOSL2
	C11orf86		CPS1		RHOBTB2
	VIP		FAM184B		EYA2
	GPM6A		ZIC2		CD82
	C2orf88		HAL		PER3
	NAP1L2		LTK		CNTLN
	VSIG2		ALDH18A1		FKBP4
	NXPE4		SPAG6		RHOBTB1
	PKIB		RDH8		SEZ6
	MYOT		IGF2BP2		MDH1
	KRT24		LNX1		RNASET2
	CHRDL1		MTMR11		FOXJ2
	PLP1		TNFRSF1B		ZNF264
	CCL23		CDHR2		IP6K2
	MYH11		ITGA2B		SDK2
	ANGPTL1		CD44		PPP1R3F
	TMIGD1		CASR		INSRR
	AMPD1		PPP2R5B		PEBP1
	CNR1		SERPINB3		PLOD1
	HSD17B2		LRRC23		CD59
	BEST2		AQP6		LAMC3
	ADH1C		F11		SOAT1
	SI		TESK2		H6PD
	DAO		AFP		STRADB
	UGT2B17		M6PR		XK
	ADH1B		DBNDD1		GLP2R
	ANPEP		AHRR		TBC1D1
	CWH43		ASB4		ADAM11
	SCNN1B		TP73		FUCA2
	BCHE		HHATL		ULK2
	MAMDC2		LTF		RPH3A
	GBA3		NME1-NME2		COX10
	SCARA5		CACNG3		EPN3
	SCN7A		SLC4A1		TUBG2
	INSL5		NR1H4		TTC39A
	SFRP1		ARG2		BAK1
	ATP1A2		PRKCQ		SEMA3A
	OGN		DVL2		DLG3
	MT1M		CTNNA1		YBX2
	CDH19				NSUN2
	BMP3				ZFAT
	SLC30A10				ITGA8
	OTOP2				KCNAB2
	SCGN				B4GALT1
	CLCA1				GAB2
	CEACAM7				CLTCL1
	SST				SLC6A15
	CHGA				IDI1
	CA7				MPP4
	ABCA8				TRMT11
	CD177				IL4R
	CHP2				ELMO2
	CA2				EPN2
	SLC4A4				ASNS
	PYY				MCCC1
	SLC26A3				TMEM132A
	GUCA2A				OSBPL7
	CLDN8				SERPINB1
	CA4				PRKCZ
	AQP8				ACACB
	GCG				SDHA
	GUCA2B				MSMO1
	ZG16				ACSL4
	MS4A12				TGFBR3
	CLCA4				IGSF9B
	CA1				BCKDHB
	DNAAF9				IL20RA
	EVC				ACTL6B
	FERMT2				LARS2
	TIMP2				GSTO2
	RUNX1T1				ALAS1
	IRAG1				IARS2
	MRC2				IL17RB
	VCAN				C6
	PRDM6				MOCOS
	ADGRA2				TAC1
	TIE1				KCNH2
	CFH				ACAT1
	GLI2				DDX1
	ABCC9				MAPK9
	NUAK1				SLC12A1
	MMP2				CXCL2
	PGR				FGFR3
	PREX2				NOS2
	TRO				NKAIN1
	GUCY1B1				LAMC2
	PTGER3				NDUFS1
	ZNF532				COL9A2
	VASH1				CEP68
	FGF10				NFE2L1
	LZTS1				NPFFR2
	NOTCH3				DDX11
	FLT4				EXTL3
	CNTN1				PIGV
	FBLN1				DCX
	MOXD1				TTC19
	PLEKHO1				CHAT
	DCN				TRPM3
	ADCY2				ZNF76
	COPZ2				TRAF3IP2
	MEF2C				STAG3
	PDZD4				FGFR2
	ARHGAP31				TUBE1
	TNC				EDN1
	METTL24				SRI
	ADGRF5				MPO
	EHD3				TTC22
	CRMP1				ZNF200
	ADCYAP1R1				ALDH3A2
	ATP2B4				ACP3
	CYBRD1				RAPGEF3
	HSD17B6				PHACTR3
	AMPH				TFAP2C
	DKK3				MECOM
	BCAT1				SLC12A2
	SNAI2				GCKR
	CALCRL				ENTPD2
	HECW1				FRMPD1
	MCAM				ASB1
	SEMA3G				NTN4
	NID2				CALCR
	EML1				VMP1
	ADD2				MSANTD3
	RAI14				KCNG1
	NAV3				NSF
	LTBP1				DMRT3
	EPHA3				CEACAM1
	RARB				MTA3
	NEXMIF				FAM120A
	PAK3				TEAD2
	COL16A1				CEACAM7
	ELN				STYK1
	ST3GAL6				ADIPOR2
	MPPED2				CACNG5
	REM1				CAMKK1
	SPEG				RETSAT
	PYGM				CACNG4
	PCDHB4				SNCAIP
	HGF				SOX8
	WSCD2				RTEL1-TNFRSF6B
	SNX29				TRPM5
	SLC1A3				WNT16
	MOV10L1				DNAH9
	MAP2				OTC
	ADAMTS6				OPN3
	SAMD4A				ACSM2B
	CHRDL2				CAPN6
	SLC2A3				DUSP12
	FCN1				EFR3B
	LMCD1				CDH3
	APBA2				FGF4
	CYP46A1				ST6GALNAC1
	EBF4				TMPRSS11E
	PSD				FKBP1A
	NGFR				PHF7
	MEOX1				CD99
	FAM168A				RAD52
	SELE				ARSF
	PHLDB1				SCT
	KCNK2				SYN1
	MARCO				GABRA1
	TSPAN9				APLP2
	LIMS2				TULP3
	FKBP7				RIMBP2
	SSH1				FUZ
	CAMK1G				REEP1
	TBXA2R				ZNF806
	NTN1				KIF26A
	FRY				PFN2
	PTPRN				CHFR
	SMARCD3				DDX43
	STON1-GTF2A1L				GALC
	CCN5				RPS17P5
	SLC11A1				CA12
	ZNF671				PAX6
	C3orf18				KLHL13
	CYTH3				APOB
	EPYC				INPP5A
	ABCB5				GPRC5A
	SLC7A14				KCNQ2
	FYN				MOK
	KIF3C				RASGRF1
	NDST1				EPDR1
	FSTL3				TBC1D22B
	NOP16				FSTL4
	EPHA6				P4HA2
	ACTN1				ROS1
	CAMK2A				TMEM38A
	IDS				CEACAM6
	INPP4A				NSFL1C
	NOS1
	SNAP91
	ITGB5
	PLPP1
	MATK
	RIPOR1
	GPC1
	MAP4K4
	GNB5
	GUCA1A
	ARHGAP28
	HDAC7
	TRAM2
	AGPAT4
	RPS6KA2
	ATP2B3
	EXOSC7
	STMN4
	FMO3
	MID2
	ARHGAP10
	TFPI
	RECQL
	CYP26B1
	ACTN2
	WDR47
	ABCB4
	HOMER3
	MGST2
	CDON
	FAM136A
	AKR1B1
	IMPG2
	MYO16
	PPEF1
	COL19A1
	TFB1M
	LLGL2
	PDCD2
	SS18L2
	CCDC85A
	PCDHGA2
	RRAGD
	CFLAR
	IBSP
	MUSK
	CC2D2A
	SPTB
	SMG6
	GPM6B
	ST3GAL1
	OSBPL6
	SERTAD4
	SLC6A16
	THOC3
	TTC38
	WWC3
	MAPKAPK5
	CA11
	PTPRU
	POLR1H
	LETMD1
	DCBLD2
	PANX2
	ZDHHC6
	RBMS2
	CACNA1G
	NOA1
	CDH10
	TACR2
	CBLN4
	FSCN1
	ADD1
	GSDMB
	MTIF2
	NAALAD2
	SLC22A16
	NRIP2
	GLRX2
	CAMK2B
	METTL2A
	CDIP1
	RIPOR3
	LINC01587
	UTP18
	LIMCH1
	MPC1
	ATP1B3
	HOXC8
	SCN4A
	PHF21B
	HEBP2
	ARHGAP6
	ERO1B
	FOLH1
	SNCB
	NRXN3
	CNGB1
	FOXC1
	ZNF207
	MYBPC2
	DELE1
	FOSL2
	RHOBTB2
	EYA2
	CD82
	PER3
	CNTLN
	FKBP4
	RHOBTB1
	SEZ6
	MDH1
	RNASET2
	FOXJ2
	ZNF264
	IP6K2
	SDK2
	PPP1R3F
	INSRR
	PEBP1
	PLOD1
	CD59
	LAMC3
	SOAT1
	H6PD
	STRADB
	XK
	GLP2R
	TBC1D1
	ADAM11
	FUCA2
	ULK2
	RPH3A
	COX10
	EPN3
	TUBG2
	TTC39A
	BAK1
	SEMA3A
	DLG3
	YBX2
	NSUN2
	ZFAT
	ITGA8
	KCNAB2
	B4GALT1
	GAB2
	CLTCL1
	SLC6A15
	IDI1
	MPP4
	TRMT11
	IL4R
	ELMO2
	EPN2
	ASNS
	MCCC1
	OSBPL7
	SERPINB1
	PRKCZ
	ACACB
	SDHA
	MSMO1
	ACSL4
	TGFBR3
	IGSF9B
	BCKDHB
	IL20RA
	ACTL6B
	LARS2
	GSTO2
	ALAS1
	IARS2
	IL17RB
	C6
	MOCOS
	TAC1
	KCNH2
	ACAT1
	DDX1
	MAPK9
	SLC12A1
	FGFR3
	NOS2
	NKAIN1
	LAMC2
	NDUFS1
	COL9A2
	CEP68
	NFE2L1
	NPFFR2
	DDX11
	EXTL3
	PIGV
	DCX
	TTC19
	CHAT
	TRPM3
	ZNF76
	TRAF3IP2
	STAG3
	TUBE1
	EDN1
	SRI
	MPO
	TTC22
	ZNF200
	ALDH3A2
	ACP3
	RAPGEF3
	PHACTR3
	TFAP2C
	MECOM
	GCKR
	ENTPD2
	FRMPD1
	ASB1
	NTN4
	CALCR
	VMP1
	MSANTD3
	KCNG1
	NSF
	DMRT3
	MTA3
	FAM120A
	TEAD2
	ADIPOR2
	CACNG5
	CAMKK1
	RETSAT
	CACNG4
	SNCAIP
	SOX8
	RTEL1-TNFRSF6B
	TRPM5
	WNT16
	DNAH9
	OTC
	OPN3
	ACSM2B
	CAPN6
	DUSP12
	EFR3B
	FGF4
	ST6GALNAC1
	TMPRSS11E
	FKBP1A
	PHF7
	CD99
	RAD52
	ARSF
	SCT
	SYN1
	GABRA1
	APLP2
	TULP3
	RIMBP2
	FUZ
	REEP1
	ZNF806
	KIF26A
	PFN2
	CHFR
	DDX43
	GALC
	RPS17P5
	PAX6
	KLHL13
	APOB
	INPP5A
	GPRC5A
	KCNQ2
	MOK
	RASGRF1
	EPDR1
	TBC1D22B
	FSTL4
	P4HA2
	ROS1
	TMEM38A
	CEACAM6
	NSFL1C

## Sheet: Supplementary Table. S3
Supplementary Table. S3 Significant GO and KEGG pathway terms for each CRC stage.
Cluster	ID	Description	GeneRatio	BgRatio	pvalue	p.adjust	qvalue	geneID	Count
Stage_I	GO:0005201	extracellular matrix structural constituent	39/1124	170/18337	4.68926e-13	4.57672e-10	4.05744e-10	1301/1116/7045/176/27286/1300/4237/115908/1303/1294/7058/633/1277/4585/5549/4239/10418/10875/8406/22915/25890/8483/9370/8076/7148/1805/4969/1462/2192/1634/3371/22795/4052/1307/2006/50939/1310/3918/1298	39
Stage_I	GO:0005539	glycosaminoglycan binding	43/1124	228/18337	3.26468e-11	1.59316e-08	1.4124e-08	4316/5967/5068/57214/5968/1301/6373/1056/176/6288/3627/7058/633/5549/6355/5764/2254/3990/2263/340419/1511/7123/26577/3512/7148/10894/64388/6368/6422/653808/1462/3075/2255/1634/8839/1833/50939/7049/3918/4353/2249/334/338	43
Stage_I	GO:0008201	heparin binding	31/1124	164/18337	1.70846e-08	5.5582e-06	4.92756e-06	4316/1301/6373/1056/6288/3627/7058/5549/6355/5764/2254/3990/2263/340419/1511/7123/26577/7148/64388/6368/6422/3075/2255/8839/50939/7049/3918/4353/2249/334/338	31
Stage_I	GO:0048018	receptor ligand activity	62/1124	486/18337	3.22032e-08	7.85758e-06	6.96606e-06	5967/3624/2921/2919/2920/7472/6373/8614/54097/3576/8862/6374/7038/3589/9518/6997/2069/1440/3627/3714/5473/346389/3976/7076/6696/650/6355/5764/6366/2254/6398/3479/80031/7857/57556/9370/6363/1908/1114/223117/6357/6387/9723/64388/4852/7432/6368/10022/4969/651/6750/5697/2980/2641/2255/56920/3082/10371/1906/51384/2249/6343	62
Stage_I	GO:0030546	signaling receptor activator activity	62/1124	492/18337	5.07517e-08	9.90673e-06	8.78271e-06	5967/3624/2921/2919/2920/7472/6373/8614/54097/3576/8862/6374/7038/3589/9518/6997/2069/1440/3627/3714/5473/346389/3976/7076/6696/650/6355/5764/6366/2254/6398/3479/80031/7857/57556/9370/6363/1908/1114/223117/6357/6387/9723/64388/4852/7432/6368/10022/4969/651/6750/5697/2980/2641/2255/56920/3082/10371/1906/51384/2249/6343	62
Stage_I	GO:0045236	CXCR chemokine receptor binding	9/1124	18/18337	3.47594e-07	5.65419e-05	5.01267e-05	2921/2919/2920/6373/3576/6374/3627/5473/6387	9
Stage_I	GO:0008009	chemokine activity	14/1124	49/18337	8.69845e-07	0.000121281	0.000107521	2921/2919/2920/6373/3576/6374/3627/5473/6355/6366/6363/6357/6387/6368	14
Stage_I	GO:0001664	G protein-coupled receptor binding	40/1124	289/18337	1.15762e-06	0.00014123	0.000125206	2921/2919/2920/7472/6373/54894/3576/6288/8862/6374/115908/3627/84133/5473/9456/6355/6366/2775/6363/1908/6357/6387/4653/4852/6368/10022/6422/5697/2641/2219/8685/2534/9454/6863/10886/1906/51384/6343/7289/65055	40
Stage_I	GO:0016616	oxidoreductase activity	acting on the CH-OH group of donors	NAD or NADP as acceptor	22/1124	120/18337	3.36838e-06	0.000344498	0.000305411	6652/2194/3614/7358/650/137872/201140/79154/3291/197257/3284/10170/57016/3248/3294/126/125/8630/231/4190/9563/8514	22
Stage_I	GO:0016614	oxidoreductase activity	acting on CH-OH group of donors	23/1124	130/18337	3.8197e-06	0.000344498	0.000305411	6652/2194/3614/7358/650/137872/201140/79154/3291/197257/3284/10170/57016/3248/3294/126/125/8630/231/4190/9563/8514/224	23
Stage_I	GO:1901681	sulfur compound binding	36/1124	260/18337	3.88266e-06	0.000344498	0.000305411	4316/1301/6373/1056/6288/3627/3673/7058/5549/6355/5764/2254/3990/2263/340419/1511/7123/26577/7148/64388/6368/6422/3075/2255/8839/4258/50939/6646/56922/32/7049/3918/4353/2249/334/338	36
Stage_I	GO:0005125	cytokine activity	31/1124	235/18337	4.63053e-05	0.00376616	0.00333885	3624/2921/2919/2920/7472/6373/54097/3576/6374/3589/9518/1440/3627/5473/3976/7076/6696/650/6355/6366/6398/7857/9370/6363/6357/6387/64388/6368/651/1906/51384	31
Stage_I	GO:0005178	integrin binding	22/1124	142/18337	5.26985e-05	0.00395644	0.00350755	11082/25975/7045/55612/3673/2191/6696/58494/5764/3479/6387/7148/57126/10979/7077/1307/8839/87/3693/88/3381/4185	22
Stage_I	GO:0042379	chemokine receptor binding	14/1124	69/18337	6.3057e-05	0.00436048	0.00386574	2921/2919/2920/6373/3576/6374/3627/5473/6355/6366/6363/6357/6387/6368	14
Stage_I	GO:0004714	transmembrane receptor protein tyrosine kinase activity	13/1124	61/18337	6.70156e-05	0.00436048	0.00386574	2049/4233/4058/4915/2263/7075/2324/2042/285220/4593/3645/2261/6098	13
Stage_I	GO:0019838	growth factor binding	21/1124	137/18337	9.04977e-05	0.0050446	0.00447224	11082/85409/27286/1277/3489/3570/5764/4915/3977/2690/2263/948/7850/2324/4052/4804/8839/2817/7049/2261/23105	21
Stage_I	GO:0019199	transmembrane receptor protein kinase activity	15/1124	80/18337	9.08089e-05	0.0050446	0.00447224	2049/4233/4058/4915/2263/7075/2324/4052/2042/285220/4593/3645/7049/2261/6098	15
Stage_I	GO:0004252	serine-type endopeptidase activity	24/1124	168/18337	9.30356e-05	0.0050446	0.00447224	4316/4314/5653/4312/11202/5650/3002/5655/84000/64063/260429/255738/5328/2191/64699/717/629/5125/5126/1511/1675/4313/3082/28983	24
Stage_I	GO:0004089	carbonate dehydratase activity	6/1124	14/18337	0.000102551	0.00526789	0.0046702	768/771/766/760/762/759	6
Stage_I	GO:0008083	growth factor activity	23/1124	162/18337	0.000141927	0.00692604	0.00614022	5967/3624/2919/3589/9518/6997/2069/1440/3714/5473/346389/3976/7076/650/5764/2254/3479/6387/4969/651/2255/3082/2249	23
Stage_I	GO:0008236	serine-type peptidase activity	25/1124	186/18337	0.00018057	0.00839223	0.00744004	4316/4314/5653/4312/11202/5650/3002/5655/84000/64063/260429/255738/5328/2191/64699/717/629/5125/5126/1511/1675/4313/3082/10003/28983	25
Stage_I	GO:0017171	serine hydrolase activity	25/1124	188/18337	0.000213818	0.00948575	0.0084095	4316/4314/5653/4312/11202/5650/3002/5655/84000/64063/260429/255738/5328/2191/64699/717/629/5125/5126/1511/1675/4313/3082/10003/28983	25
Stage_I	GO:0003777	microtubule motor activity	13/1124	69/18337	0.000250091	0.0106126	0.00940847	10112/55083/24137/9928/11004/9493/3832/1062/1767/547/3797/1770/26153	13
Stage_I	GO:0031406	carboxylic acid binding	24/1124	184/18337	0.000378784	0.0154039	0.0136561	80758/2904/4935/790/6472/2350/933/2168/9370/9971/54576/2169/5105/2219/6401/4842/56603/5351/56922/32/4843/5009/54749/8974	24
Stage_I	GO:0046873	metal ion transmembrane transporter activity	44/1124	425/18337	0.000468708	0.0182983	0.0162222	6533/2906/6581/2904/83959/8884/57181/6558/489/783/3779/6549/2903/10050/6327/3778/6335/140803/2823/1268/6338/6332/477/55532/8671/10060/493/6507/3776/6556/492/8913/6329/8514/55117/3757/6557/80036/3755/27091/27092/29850/3785/79041	44
Stage_I	GO:0005200	structural constituent of cytoskeleton	16/1124	103/18337	0.000515422	0.0193481	0.0171529	3854/3853/3868/79861/1756/23136/4747/23336/54474/1674/119/6710/118/27175/51412/51175	16
Stage_I	GO:0001540	amyloid-beta binding	14/1124	84/18337	0.000549274	0.0198552	0.0176025	7804/2904/3673/1410/1191/81618/9452/2903/948/590/321/4804/8685/799	14
Stage_I	GO:0004745	retinol dehydrogenase activity	6/1124	20/18337	0.000962966	0.0334452	0.0296505	650/201140/10170/126/125/8630	6
Stage_I	GO:0008081	phosphoric diester hydrolase activity	14/1124	89/18337	0.000993761	0.0334452	0.0296505	147111/81544/51567/5138/51196/27115/23228/79153/133121/5145/54857/10924/5152/744	14
Stage_I	GO:0005179	hormone activity	17/1124	122/18337	0.00123889	0.0403052	0.0357321	3624/8614/8862/7038/3479/9370/1908/1114/4852/7432/10022/6750/5697/2980/2641/1906/6343	17
Stage_I	GO:0016247	channel regulator activity	19/1124	145/18337	0.00139669	0.0439734	0.0389841	255738/64699/6804/5579/3779/6446/4887/6327/5348/4852/10060/493/28954/4842/8514/5590/6717/27091/27092	19
Stage_I	GO:0004713	protein tyrosine kinase activity	18/1124	135/18337	0.00151094	0.0460835	0.0408549	2049/9833/4233/4058/55359/4915/2263/640/7075/2324/2042/2534/285220/4145/4593/3645/2261/6098	18
Stage_I	GO:0030021	extracellular matrix structural constituent conferring compression resistance	6/1124	22/18337	0.00166812	0.0482826	0.0428044	176/633/5549/4969/1462/1634	6
Stage_I	GO:0050840	extracellular matrix binding	10/1124	55/18337	0.00168198	0.0482826	0.0428044	1301/7045/3673/6696/633/8404/1634/2006/2817/59277	10
Stage_II	GO:0005539	glycosaminoglycan binding	34/707	228/18337	1.24366e-11	9.55134e-09	7.90709e-09	4316/1301/57214/5068/6373/5967/1311/7058/3627/5968/23213/6288/1289/2263/1404/5764/26577/3990/340419/1511/7123/10894/7148/6368/64388/3512/6422/653808/5788/56925/26/960/2160/4057	34
Stage_II	GO:0005201	extracellular matrix structural constituent	27/707	170/18337	3.86924e-10	1.48579e-07	1.23001e-07	1301/1300/1116/115908/7045/1311/7058/1277/4237/27286/1303/1278/1290/1289/1404/25890/10875/4585/8076/8483/22915/1805/7148/4969/920/91522/3909	27
Stage_II	GO:0008201	heparin binding	24/707	164/18337	1.91405e-08	4.89996e-06	4.05644e-06	4316/1301/6373/1311/7058/3627/6288/1289/2263/5764/26577/3990/340419/1511/7123/7148/6368/64388/6422/5788/56925/26/2160/4057	24
Stage_II	GO:0045236	CXCR chemokine receptor binding	8/707	18/18337	1.45776e-07	2.7989e-05	2.31707e-05	2921/2919/6373/2920/3576/3627/6387/6376	8
Stage_II	GO:0008009	chemokine activity	12/707	49/18337	2.44429e-07	3.75442e-05	3.1081e-05	2921/2919/6373/2920/3576/3627/6358/56477/6363/6387/6368/6376	12
Stage_II	GO:0048018	receptor ligand activity	42/707	486/18337	9.61969e-07	0.000123132	0.000101935	3624/2921/2919/6373/5967/8614/2920/3576/6696/9518/3627/6997/54097/346389/2922/2069/3603/6358/650/5764/80031/56477/9723/57556/6363/653/7432/4852/6387/1908/6368/64388/4969/6750/651/10022/5697/2980/2641/1890/7038/6376	42
Stage_II	GO:0030546	signaling receptor activator activity	42/707	492/18337	1.32374e-06	0.000145233	0.000120232	3624/2921/2919/6373/5967/8614/2920/3576/6696/9518/3627/6997/54097/346389/2922/2069/3603/6358/650/5764/80031/56477/9723/57556/6363/653/7432/4852/6387/1908/6368/64388/4969/6750/651/10022/5697/2980/2641/1890/7038/6376	42
Stage_II	GO:0004089	carbonate dehydratase activity	6/707	14/18337	7.40804e-06	0.000545041	0.000451213	768/771/766/760/762/759	6
Stage_II	GO:0001664	G protein-coupled receptor binding	28/707	289/18337	7.71203e-06	0.000545041	0.000451213	2921/2919/6373/115908/2920/3576/54894/3627/84133/6288/10874/6358/5028/56477/6363/4653/4852/6387/1908/6368/6422/10022/5697/2641/6376/153/2778/1856	28
Stage_II	GO:0004252	serine-type endopeptidase activity	20/707	168/18337	7.72182e-06	0.000545041	0.000451213	4316/4314/4312/11202/2191/5655/260429/3002/5328/5125/7177/5126/1511/1675/5652/2155/922/10942/2160/4057	20
Stage_II	GO:0008509	anion transmembrane transporter activity	38/707	459/18337	8.60083e-06	0.000545041	0.000451213	28234/28231/6533/563/8140/6581/64849/366/53405/285195/634/220963/9153/948/123264/5348/246213/203859/266675/340024/10050/9429/54831/1836/1179/8671/1811/22802/6559/1497/1015/57101/10165/9058/1244/8647/363/6521	38
Stage_II	GO:0005178	integrin binding	18/707	142/18337	9.10691e-06	0.000545041	0.000451213	11082/25975/2191/7045/1311/6696/3673/55612/1289/5764/6387/7148/57126/3385/1015/6376/3909/846	18
Stage_II	GO:1901681	sulfur compound binding	26/707	260/18337	9.22595e-06	0.000545041	0.000451213	4316/1301/6373/1311/7058/3627/3673/6288/1289/32/2263/5764/26577/3990/340419/1511/7123/7148/6368/64388/6422/5788/56925/26/2160/4057	26
Stage_II	GO:0046943	carboxylic acid transmembrane transporter activity	19/707	157/18337	1.02162e-05	0.000553163	0.000457936	28234/6533/8140/64849/366/634/220963/948/123264/246213/340024/9429/1836/1811/1497/10165/9058/1244/8647	19
Stage_II	GO:0005342	organic acid transmembrane transporter activity	19/707	158/18337	1.12021e-05	0.000553163	0.000457936	28234/6533/8140/64849/366/634/220963/948/123264/246213/340024/9429/1836/1811/1497/10165/9058/1244/8647	19
Stage_II	GO:0042379	chemokine receptor binding	12/707	69/18337	1.15242e-05	0.000553163	0.000457936	2921/2919/6373/2920/3576/3627/6358/56477/6363/6387/6368/6376	12
Stage_II	GO:0018455	alcohol dehydrogenase [NAD(P)+] activity	5/707	10/18337	1.80153e-05	0.000813868	0.000673762	137872/124/10170/125/126	5
Stage_II	GO:0008236	serine-type peptidase activity	20/707	186/18337	3.47944e-05	0.00142203	0.00117723	4316/4314/4312/11202/2191/5655/260429/3002/5328/5125/7177/5126/1511/1675/5652/2155/922/10942/2160/4057	20
Stage_II	GO:0008081	phosphoric diester hydrolase activity	13/707	89/18337	3.51805e-05	0.00142203	0.00117723	81544/51196/5138/27115/5333/23228/133121/79153/10924/54857/5152/5145/846	13
Stage_II	GO:0017171	serine hydrolase activity	20/707	188/18337	4.05715e-05	0.00155795	0.00128975	4316/4314/4312/11202/2191/5655/260429/3002/5328/5125/7177/5126/1511/1675/5652/2155/922/10942/2160/4057	20
Stage_II	GO:0016616	oxidoreductase activity	acting on the CH-OH group of donors	NAD or NADP as acceptor	15/707	120/18337	5.88794e-05	0.0021533	0.00178262	7358/650/137872/124/79154/197257/3291/3284/10170/3248/125/57016/3294/126/50700	15
Stage_II	GO:0004745	retinol dehydrogenase activity	6/707	20/18337	7.84006e-05	0.0027369	0.00226574	650/124/10170/125/126/50700	6
Stage_II	GO:0022804	active transmembrane transporter activity	26/707	301/18337	0.000112642	0.00376125	0.00311375	28234/28231/6533/8140/6581/64849/285195/23460/220963/9153/246213/340024/10050/9429/477/1836/10351/8671/1811/51006/6559/1015/9058/1244/8647/6521	26
Stage_II	GO:0015108	chloride transmembrane transporter activity	13/707	101/18337	0.000133717	0.00427894	0.00354233	6581/53405/5348/203859/266675/54831/1836/1179/1811/22802/6559/57101/6521	13
Stage_II	GO:0030020	extracellular matrix structural constituent conferring tensile strength	8/707	41/18337	0.00014503	0.00435736	0.00360724	1301/1300/1277/1303/1278/1290/1289/91522	8
Stage_II	GO:0016614	oxidoreductase activity	acting on CH-OH group of donors	15/707	130/18337	0.000147515	0.00435736	0.00360724	7358/650/137872/124/79154/197257/3291/3284/10170/3248/125/57016/3294/126/50700	15
Stage_II	GO:0015081	sodium ion transmembrane transporter activity	16/707	146/18337	0.000165113	0.00469655	0.00388805	6533/6581/64849/285195/6330/6327/9153/6335/10050/6332/477/6338/8671/6559/9058/8647	16
Stage_II	GO:0004175	endopeptidase activity	33/707	438/18337	0.000202278	0.00554818	0.00459307	4316/4314/4312/11202/2191/5655/4320/260429/4321/3002/5328/5125/57188/7177/9099/5126/79148/1511/4224/1675/27299/6422/10863/64386/5652/2155/843/55230/922/10942/1373/2160/4057	33
Stage_II	GO:0070696	transmembrane receptor protein serine/threonine kinase binding	6/707	24/18337	0.000238619	0.00631928	0.00523142	3624/9518/6997/650/653/651	6
Stage_II	GO:0019838	growth factor binding	15/707	137/18337	0.000264249	0.00676476	0.00560022	11082/85409/1277/27286/1278/1289/152831/2690/2263/5764/3570/948/3977/7850/2065	15
Stage_II	GO:0008028	monocarboxylic acid transmembrane transporter activity	10/707	69/18337	0.000296226	0.00733877	0.0060754	28234/6533/634/220963/948/123264/246213/9429/10165/8647	10
Stage_II	GO:0005125	cytokine activity	21/707	235/18337	0.000316533	0.0075968	0.00628902	3624/2921/2919/6373/2920/3576/6696/9518/3627/54097/3603/6358/650/56477/6363/653/6387/6368/64388/651/6376	21
Stage_II	GO:0042834	peptidoglycan binding	5/707	18/18337	0.00047352	0.010708	0.00886466	5068/5967/5968/3512/653808	5
Stage_II	GO:0015103	inorganic anion transmembrane transporter activity	15/707	145/18337	0.000487997	0.010708	0.00886466	6581/53405/5348/203859/266675/54831/1836/1179/8671/1811/22802/6559/57101/363/6521	15
Stage_II	GO:0016247	channel regulator activity	15/707	145/18337	0.000487997	0.010708	0.00886466	29763/23171/596/154/6330/3779/6446/5579/6327/5348/4852/55013/5652/5774/10368	15
Stage_II	GO:0008514	organic anion transmembrane transporter activity	17/707	177/18337	0.00050586	0.0107917	0.00893391	28234/28231/6533/8140/6581/64849/948/246213/9429/1836/8671/1811/1497/10165/9058/1244/6521	17
Stage_II	GO:0008559	ABC-type xenobiotic transporter activity	4/707	11/18337	0.000582077	0.0118359	0.00979838	9429/10351/1244/8647	4
Stage_II	GO:0033612	receptor serine/threonine kinase binding	6/707	28/18337	0.000585632	0.0118359	0.00979838	3624/9518/6997/650/653/651	6
Stage_II	GO:0017080	sodium channel regulator activity	7/707	40/18337	0.000754919	0.0148661	0.0123069	23171/6330/6446/6327/5348/5652/5774	7
Stage_II	GO:0008237	metallopeptidase activity	17/707	184/18337	0.000786652	0.0151037	0.0125036	4316/1800/4314/4312/4320/4321/57188/10004/1368/79148/4224/27299/290/1179/22802/10863/64386	17
Stage_II	GO:0005310	dicarboxylic acid transmembrane transporter activity	6/707	30/18337	0.000864424	0.0158066	0.0130855	64849/1836/1811/10165/9058/1244	6
Stage_II	GO:0033764	steroid dehydrogenase activity	acting on the CH-OH group of donors	NAD or NADP as acceptor	6/707	30/18337	0.000864424	0.0158066	0.0130855	79154/3291/3284/10170/3294/50700	6
Stage_II	GO:0015291	secondary active transmembrane transporter activity	20/707	239/18337	0.000995785	0.0177852	0.0147235	28234/28231/6533/8140/6581/64849/285195/220963/9153/246213/340024/10050/1836/8671/1811/51006/6559/1015/9058/6521	20
Stage_II	GO:0022839	ion gated channel activity	7/707	42/18337	0.00102195	0.0178376	0.0147669	3779/3778/203859/1179/22802/57101/3781	7
Stage_II	GO:0070700	BMP receptor binding	4/707	13/18337	0.00118571	0.0202361	0.0167525	9518/650/653/651	4
Stage_II	GO:0008093	cytoskeletal anchor activity	5/707	22/18337	0.00128061	0.0212001	0.0175505	288/287/23136/286/8440	5
Stage_II	GO:0004869	cysteine-type endopeptidase inhibitor activity	8/707	56/18337	0.0012974	0.0212001	0.0175505	1800/1469/939/330/8530/4504/6317/4057	8
Stage_II	GO:0061134	peptidase regulator activity	19/707	230/18337	0.00153107	0.024497	0.0202799	1800/1469/5268/5054/939/489/26577/4118/221476/6691/11005/330/8530/56925/3700/3697/4504/6317/4057	19
Stage_II	GO:0016229	steroid dehydrogenase activity	6/707	34/18337	0.00171782	0.0269242	0.0222892	79154/3291/3284/10170/3294/50700	6
Stage_II	GO:0004857	enzyme inhibitor activity	27/707	385/18337	0.00211779	0.0325292	0.0269293	1800/1469/54997/57761/5268/5054/8850/939/5577/4660/5764/5350/1030/221476/54576/6691/11005/5570/28951/330/8530/56925/3700/3697/4504/6317/4057	27
Stage_II	GO:0019955	cytokine binding	13/707	136/18337	0.00232234	0.0349717	0.0289514	1311/10630/2690/3570/948/3977/7850/1271/64388/920/3604/3595/7133	13
Stage_II	GO:0030414	peptidase inhibitor activity	16/707	187/18337	0.00245418	0.0354564	0.0293526	1800/1469/5268/5054/939/221476/6691/11005/330/8530/56925/3700/3697/4504/6317/4057	16
Stage_II	GO:0005179	hormone activity	12/707	122/18337	0.00265705	0.0354564	0.0293526	3624/8614/2922/7432/4852/1908/6750/10022/5697/2980/2641/7038	12
Stage_II	GO:0022853	active ion transmembrane transporter activity	17/707	206/18337	0.00267323	0.0354564	0.0293526	28234/28231/6533/6581/64849/285195/9153/10050/477/1836/8671/1811/6559/1015/9058/8647/6521	17
Stage_II	GO:0005109	frizzled binding	6/707	37/18337	0.00269263	0.0354564	0.0293526	115908/54894/84133/4653/6422/1856	6
Stage_II	GO:0005229	intracellular calcium activated chloride channel activity	4/707	16/18337	0.00275228	0.0354564	0.0293526	203859/1179/22802/57101	4
Stage_II	GO:0061778	intracellular chloride channel activity	4/707	16/18337	0.00275228	0.0354564	0.0293526	203859/1179/22802/57101	4
Stage_II	GO:0070492	oligosaccharide binding	4/707	16/18337	0.00275228	0.0354564	0.0293526	5068/5967/5968/55600	4
Stage_II	GO:0004222	metalloendopeptidase activity	11/707	107/18337	0.00279125	0.0354564	0.0293526	4316/4314/4312/4320/4321/57188/79148/4224/27299/10863/64386	11
Stage_II	GO:0004435	phosphatidylinositol phospholipase C activity	5/707	26/18337	0.0028162	0.0354564	0.0293526	81544/51196/5333/23228/846	5
Stage_II	GO:0030507	spectrin binding	5/707	26/18337	0.0028162	0.0354564	0.0293526	288/287/5788/286/10083	5
Stage_II	GO:0004629	phospholipase C activity	5/707	28/18337	0.00394873	0.0489133	0.0404929	81544/51196/5333/23228/846	5
Stage_II	GO:0008083	growth factor activity	14/707	162/18337	0.00407011	0.0496165	0.0410751	3624/2919/5967/9518/6997/346389/2069/650/5764/653/6387/4969/651/1890	14
Stage_III	GO:0005201	extracellular matrix structural constituent	37/828	170/18337	8.87147e-16	7.82464e-13	6.85438e-13	1301/1300/1311/7045/1116/115908/27286/1277/7058/1303/633/1282/1278/10418/4239/4585/25890/8406/8076/10875/22915/284217/7148/1805/4969/1462/2192/1634/3371/22795/4052/1307/2006/50939/1310/3918/1298	37
Stage_III	GO:0005539	glycosaminoglycan binding	37/828	228/18337	1.18847e-11	5.24114e-09	4.59123e-09	4316/57214/1301/5967/5068/1311/1056/5968/23213/7058/6288/633/2263/26577/6355/7148/7123/1511/10894/64388/6368/6422/3512/653808/1462/3075/2255/1634/8839/1833/50939/7049/3918/4353/2249/334/338	37
Stage_III	GO:0016614	oxidoreductase activity	acting on CH-OH group of donors	22/828	130/18337	8.16831e-08	1.61915e-05	1.41837e-05	6652/7358/5959/137872/650/79154/124/197257/3291/10170/3284/3248/125/57016/3294/126/8630/231/4190/9563/8514/224	22
Stage_III	GO:0016616	oxidoreductase activity	acting on the CH-OH group of donors	NAD or NADP as acceptor	21/828	120/18337	8.85226e-08	1.61915e-05	1.41837e-05	6652/7358/5959/137872/650/79154/124/197257/3291/10170/3284/3248/125/57016/3294/126/8630/231/4190/9563/8514	21
Stage_III	GO:0008201	heparin binding	25/828	164/18337	9.17885e-08	1.61915e-05	1.41837e-05	4316/1301/1311/1056/7058/6288/2263/26577/6355/7148/7123/1511/64388/6368/6422/3075/2255/8839/50939/7049/3918/4353/2249/334/338	25
Stage_III	GO:0001664	G protein-coupled receptor binding	33/828	289/18337	9.81414e-07	0.000144268	0.000126379	2921/2919/3576/115908/2920/54894/5473/6288/6358/5028/6355/1908/4852/6363/6357/6368/6387/6422/10022/5697/2641/2775/2219/8685/2534/9454/6863/10886/1906/51384/6343/7289/65055	33
Stage_III	GO:1901681	sulfur compound binding	30/828	260/18337	2.44271e-06	0.000307781	0.000269616	4316/1301/1311/1056/3673/7058/6288/2263/26577/6355/7148/7123/1511/64388/6368/6422/3075/2255/8839/4258/50939/6646/56922/32/7049/3918/4353/2249/334/338	30
Stage_III	GO:0019838	growth factor binding	20/828	137/18337	3.47394e-06	0.000383002	0.000335509	11082/85409/27286/1277/1282/1278/152831/2263/3977/3570/7850/948/2324/4052/4804/8839/2817/7049/2261/23105	20
Stage_III	GO:0048018	receptor ligand activity	45/828	486/18337	4.22684e-06	0.00041423	0.000362865	5967/3624/2921/2919/8614/3576/2920/9518/6696/5473/3714/2922/2069/6358/650/6398/3479/80031/57556/6355/1114/653/1908/4852/6363/7432/6357/64388/6368/6387/4969/651/6750/10022/5697/2980/2641/2255/56920/3082/10371/1906/51384/2249/6343	45
Stage_III	GO:0030546	signaling receptor activator activity	45/828	492/18337	5.81986e-06	0.000486781	0.00042642	5967/3624/2921/2919/8614/3576/2920/9518/6696/5473/3714/2922/2069/6358/650/6398/3479/80031/57556/6355/1114/653/1908/4852/6363/7432/6357/64388/6368/6387/4969/651/6750/10022/5697/2980/2641/2255/56920/3082/10371/1906/51384/2249/6343	45
Stage_III	GO:0005178	integrin binding	20/828	142/18337	6.07096e-06	0.000486781	0.00042642	11082/1311/7045/2191/25975/6696/3673/3479/7148/6387/57126/10979/7077/1307/8839/87/3693/88/3381/4185	20
Stage_III	GO:0008009	chemokine activity	11/828	49/18337	8.98253e-06	0.000660216	0.000578349	2921/2919/3576/2920/5473/6358/6355/6363/6357/6368/6387	11
Stage_III	GO:0004745	retinol dehydrogenase activity	7/828	20/18337	1.7255e-05	0.00117068	0.00102552	5959/650/124/10170/125/126/8630	7
Stage_III	GO:0018455	alcohol dehydrogenase [NAD(P)+] activity	5/828	10/18337	3.86613e-05	0.00243566	0.00213364	137872/124/10170/125/126	5
Stage_III	GO:0004954	prostanoid receptor activity	5/828	11/18337	6.82417e-05	0.00391955	0.00343352	11251/5729/3248/5733/6915	5
Stage_III	GO:0030020	extracellular matrix structural constituent conferring tensile strength	9/828	41/18337	7.11029e-05	0.00391955	0.00343352	1301/1300/1277/1303/1282/1278/1307/1310/1298	9
Stage_III	GO:0045236	CXCR chemokine receptor binding	6/828	18/18337	9.68314e-05	0.00502384	0.00440088	2921/2919/3576/2920/5473/6387	6
Stage_III	GO:0046873	metal ion transmembrane transporter activity	36/828	425/18337	0.000229532	0.0105834	0.00927108	6533/6581/6558/489/285195/140738/6335/3778/9153/1268/10050/6332/140803/477/6338/55532/8671/10060/493/6507/3776/6556/492/8913/6329/8514/55117/3757/6557/80036/3755/27091/27092/29850/3785/79041	36
Stage_III	GO:0019199	transmembrane receptor protein kinase activity	12/828	80/18337	0.000236453	0.0105834	0.00927108	4233/2263/7075/2324/4052/2042/285220/4593/3645/7049/2261/6098	12
Stage_III	GO:0042379	chemokine receptor binding	11/828	69/18337	0.000246993	0.0105834	0.00927108	2921/2919/3576/2920/5473/6358/6355/6363/6357/6368/6387	11
Stage_III	GO:0005516	calmodulin binding	21/828	198/18337	0.000252907	0.0105834	0.00927108	6641/259266/634/1264/4638/4629/493/119/28954/4133/4804/57172/815/4842/492/8550/118/816/4843/84254/3785	21
Stage_III	GO:0004089	carbonate dehydratase activity	5/828	14/18337	0.000263986	0.0105834	0.00927108	771/766/760/762/759	5
Stage_III	GO:0033764	steroid dehydrogenase activity	acting on the CH-OH group of donors	NAD or NADP as acceptor	7/828	30/18337	0.000305204	0.0117039	0.0102526	5959/79154/3291/10170/3284/3294/8630	7
Stage_III	GO:0004714	transmembrane receptor protein tyrosine kinase activity	10/828	61/18337	0.000371544	0.0129352	0.0113313	4233/2263/7075/2324/2042/285220/4593/3645/2261/6098	10
Stage_III	GO:0008144	drug binding	10/828	61/18337	0.000371544	0.0129352	0.0113313	3934/2350/2168/1268/5915/51661/6624/2288/2280/2554	10
Stage_III	GO:0004953	icosanoid receptor activity	5/828	15/18337	0.000381311	0.0129352	0.0113313	11251/5729/3248/5733/6915	5
Stage_III	GO:0005179	hormone activity	15/828	122/18337	0.000397016	0.0129692	0.011361	3624/8614/2922/3479/1114/1908/4852/7432/6750/10022/5697/2980/2641/1906/6343	15
Stage_III	GO:0030246	carbohydrate binding	25/828	267/18337	0.000474781	0.0149556	0.0131011	5967/5068/1116/5968/11226/6652/3960/3820/10462/7123/3957/6476/55600/653808/9902/1462/1272/6515/2219/6401/89801/5351/9563/2646/8974	25
Stage_III	GO:0070492	oligosaccharide binding	5/828	16/18337	0.000534113	0.0162444	0.0142301	5967/5068/5968/55600/6401	5
Stage_III	GO:0015108	chloride transmembrane transporter activity	13/828	101/18337	0.000611766	0.0179859	0.0157557	6581/6558/53405/5348/203859/266675/1836/54831/1811/1179/22802/6557/2554	13
Stage_III	GO:0008237	metallopeptidase activity	19/828	184/18337	0.000680612	0.0186175	0.0163089	4316/1800/4314/4312/4320/10004/1368/4224/79148/290/27299/1179/22802/4313/22846/11174/10003/2346/4185	19
Stage_III	GO:0016229	steroid dehydrogenase activity	7/828	34/18337	0.000689121	0.0186175	0.0163089	5959/79154/3291/10170/3284/3294/8630	7
Stage_III	GO:0004955	prostaglandin receptor activity	4/828	10/18337	0.000696574	0.0186175	0.0163089	11251/5729/3248/5733	4
Stage_III	GO:0050840	extracellular matrix binding	9/828	55/18337	0.000733474	0.0190272	0.0166678	1301/7045/6696/3673/633/1634/2006/2817/59277	9
Stage_III	GO:0003779	actin binding	35/828	439/18337	0.00084064	0.0211841	0.0185573	10529/84951/84962/54443/8507/6641/2934/634/1264/85477/4638/8736/23136/3778/4629/9499/11170/7145/10979/22846/119/26064/54434/87/88/23026/6710/6624/118/816/22998/4606/116154/6853/5217	35
Stage_III	GO:0015081	sodium ion transmembrane transporter activity	16/828	146/18337	0.000931822	0.0228296	0.0199988	6533/6581/6558/285195/6335/9153/10050/6332/477/6338/8671/6507/8913/6329/55117/6557	16
Stage_III	GO:0042834	peptidoglycan binding	5/828	18/18337	0.000971723	0.0231638	0.0202915	5967/5068/5968/3512/653808	5
Stage_III	GO:0022804	active transmembrane transporter activity	26/828	301/18337	0.00122669	0.0280067	0.0245339	28231/8140/6533/6581/6558/6584/285195/23460/220963/246213/9153/10050/9429/477/1836/10351/1811/8671/10060/6507/6556/340273/5244/28968/55117/6557	26
Stage_III	GO:0016709	oxidoreductase activity	acting on paired donors	with incorporation or reduction of molecular oxygen	NAD(P)H as one donor	and incorporation of one atom of oxygen	8/828	48/18337	0.0012665	0.0280067	0.0245339	6713/2330/10858/4842/2328/56603/6307/4843	8
Stage_III	GO:0005326	neurotransmitter transmembrane transporter activity	5/828	19/18337	0.00127015	0.0280067	0.0245339	6581/246213/9153/28968/55117	5
Stage_III	GO:0005527	macrolide binding	4/828	12/18337	0.00152711	0.0328515	0.0287779	3934/51661/2288/2280	4
Stage_III	GO:0008509	anion transmembrane transporter activity	35/828	459/18337	0.00180662	0.0379391	0.0332346	28231/8140/563/6533/5473/6581/6558/6584/53405/285195/634/220963/5348/203859/246213/9153/123264/948/10050/9429/266675/1836/54831/1811/8671/1179/22802/6507/6515/57709/85413/51660/55117/6557/2554	35
Stage_III	GO:0070700	BMP receptor binding	4/828	13/18337	0.0021275	0.0436385	0.0382273	9518/650/653/651	4
Stage_III	GO:0005125	cytokine activity	21/828	235/18337	0.00231384	0.0462367	0.0405033	3624/2921/2919/3576/2920/9518/6696/5473/6358/650/6398/6355/653/6363/6357/64388/6368/6387/651/1906/51384	21
Stage_III	GO:0016247	channel regulator activity	15/828	145/18337	0.00235902	0.0462367	0.0405033	64699/29763/5348/5579/6446/4852/10060/493/28954/4842/8514/5590/6717/27091/27092	15
Stage_IV	GO:0005539	glycosaminoglycan binding	23/501	228/18337	7.74693e-08	5.33763e-05	4.31382e-05	4316/57214/5967/1301/5068/6288/5968/5764/2263/7123/10894/7148/3512/6368/6422/64388/653808/5788/56925/26/960/2160/4057	23
Stage_IV	GO:0008509	anion transmembrane transporter activity	33/501	459/18337	4.61848e-07	0.000159107	0.000128588	8140/28234/28231/563/6533/6581/23657/80736/634/6505/53405/6549/5348/948/10050/266675/9429/54831/1836/1811/1179/8671/22802/6559/1497/1015/57101/10165/9058/1244/8647/363/6521	33
Stage_IV	GO:0008514	organic anion transmembrane transporter activity	18/501	177/18337	1.78988e-06	0.000411076	0.000332227	8140/28234/28231/6533/6581/23657/80736/6505/948/9429/1836/1811/8671/1497/10165/9058/1244/6521	18
Stage_IV	GO:0015108	chloride transmembrane transporter activity	13/501	101/18337	3.68908e-06	0.000635444	0.000513558	6581/6505/53405/5348/266675/54831/1836/1811/1179/22802/6559/57101/6521	13
Stage_IV	GO:0045236	CXCR chemokine receptor binding	6/501	18/18337	5.66628e-06	0.000780813	0.000631045	2921/2919/2920/3576/6387/6376	6
Stage_IV	GO:0015103	inorganic anion transmembrane transporter activity	15/501	145/18337	1.04903e-05	0.0011768	0.000951076	6581/6505/53405/5348/266675/54831/1836/1811/1179/8671/22802/6559/57101/363/6521	15
Stage_IV	GO:0048018	receptor ligand activity	31/501	486/18337	1.19559e-05	0.0011768	0.000951076	3624/8614/5967/2921/2919/9518/6696/2920/3576/2069/650/3479/5764/57556/6398/653/7432/6387/6368/64388/651/1908/4969/6750/5697/10022/2980/2641/1890/7038/6376	31
Stage_IV	GO:0030546	signaling receptor activator activity	31/501	492/18337	1.52053e-05	0.00130956	0.00105837	3624/8614/5967/2921/2919/9518/6696/2920/3576/2069/650/3479/5764/57556/6398/653/7432/6387/6368/64388/651/1908/4969/6750/5697/10022/2980/2641/1890/7038/6376	31
Stage_IV	GO:0004089	carbonate dehydratase activity	5/501	14/18337	2.43579e-05	0.00171641	0.00138718	771/766/762/760/759	5
Stage_IV	GO:0046943	carboxylic acid transmembrane transporter activity	15/501	157/18337	2.71968e-05	0.00171641	0.00138718	8140/28234/6533/23657/634/6505/948/9429/1836/1811/1497/10165/9058/1244/8647	15
Stage_IV	GO:0005342	organic acid transmembrane transporter activity	15/501	158/18337	2.93101e-05	0.00171641	0.00138718	8140/28234/6533/23657/634/6505/948/9429/1836/1811/1497/10165/9058/1244/8647	15
Stage_IV	GO:0022804	active transmembrane transporter activity	22/501	301/18337	2.98939e-05	0.00171641	0.00138718	8140/28234/28231/6533/6581/23657/6505/6549/10050/9429/477/1836/10351/1811/8671/51006/6559/1015/9058/1244/8647/6521	22
Stage_IV	GO:1901682	sulfur compound transmembrane transporter activity	8/501	48/18337	4.23622e-05	0.00222969	0.00180201	6533/23657/80736/6505/9429/1836/1811/1497	8
Stage_IV	GO:0008201	heparin binding	15/501	164/18337	4.53057e-05	0.00222969	0.00180201	4316/1301/6288/5764/2263/7123/7148/6368/6422/64388/5788/56925/26/2160/4057	15
Stage_IV	GO:0022853	active ion transmembrane transporter activity	17/501	206/18337	5.3593e-05	0.00246171	0.00198952	28234/28231/6533/6581/23657/6505/6549/10050/477/1836/1811/8671/6559/1015/9058/8647/6521	17
Stage_IV	GO:0042834	peptidoglycan binding	5/501	18/18337	9.52144e-05	0.00410017	0.00331371	5967/5068/5968/3512/653808	5
Stage_IV	GO:0008028	monocarboxylic acid transmembrane transporter activity	9/501	69/18337	0.000104315	0.00422783	0.00341688	28234/6533/23657/634/6505/948/9429/10165/8647	9
Stage_IV	GO:0005310	dicarboxylic acid transmembrane transporter activity	6/501	30/18337	0.000137155	0.00511954	0.00413756	6505/1836/1811/10165/9058/1244	6
Stage_IV	GO:0005178	integrin binding	13/501	142/18337	0.000142566	0.00511954	0.00413756	11082/7045/6696/3479/5764/6387/7148/57126/3385/1015/6376/3909/846	13
Stage_IV	GO:0008559	ABC-type xenobiotic transporter activity	4/501	11/18337	0.000155956	0.00511954	0.00413756	9429/10351/1244/8647	4
Stage_IV	GO:0008081	phosphoric diester hydrolase activity	10/501	89/18337	0.000156038	0.00511954	0.00413756	81544/55512/51567/51196/23228/54857/10924/5145/5152/846	10
Stage_IV	GO:0004745	retinol dehydrogenase activity	5/501	20/18337	0.000164676	0.00515735	0.00416811	650/125/10170/126/50700	5
Stage_IV	GO:0005201	extracellular matrix structural constituent	14/501	170/18337	0.000245422	0.007352	0.00594181	1116/1301/7045/4239/8406/10418/10875/22915/7148/1805/4969/920/91522/3909	14
Stage_IV	GO:0015291	secondary active transmembrane transporter activity	17/501	239/18337	0.000323455	0.00891575	0.00720561	8140/28234/28231/6533/6581/23657/6505/6549/10050/1836/1811/8671/51006/6559/1015/9058/6521	17
Stage_IV	GO:0070700	BMP receptor binding	4/501	13/18337	0.000323503	0.00891575	0.00720561	9518/650/653/651	4
Stage_IV	GO:0008009	chemokine activity	7/501	49/18337	0.000346516	0.00918268	0.00742134	2921/2919/2920/3576/6387/6368/6376	7
Stage_IV	GO:0001664	G protein-coupled receptor binding	19/501	289/18337	0.000398717	0.0101504	0.00820342	2921/2919/2920/3576/54894/10874/6288/2767/6387/6368/6422/1908/5697/10022/2641/6376/153/2778/1856	19
Stage_IV	GO:0070696	transmembrane receptor protein serine/threonine kinase binding	5/501	24/18337	0.000412497	0.0101504	0.00820342	3624/9518/650/653/651	5
Stage_IV	GO:0016616	oxidoreductase activity	acting on the CH-OH group of donors	NAD or NADP as acceptor	11/501	120/18337	0.000451382	0.0107242	0.0086672	7358/650/79154/3291/3248/125/10170/3294/57016/126/50700	11
Stage_IV	GO:0005319	lipid transporter activity	13/501	162/18337	0.000518929	0.0111914	0.00904472	28234/23250/23657/51228/634/114876/6505/2168/948/10351/57476/10165/8647	13
Stage_IV	GO:0008083	growth factor activity	13/501	162/18337	0.000518929	0.0111914	0.00904472	3624/5967/2919/9518/2069/650/3479/5764/653/6387/651/4969/1890	13
Stage_IV	GO:0005179	hormone activity	11/501	122/18337	0.000519772	0.0111914	0.00904472	3624/8614/3479/7432/1908/6750/5697/10022/2980/2641/7038	11
Stage_IV	GO:0015081	sodium ion transmembrane transporter activity	12/501	146/18337	0.0006808	0.0142143	0.0114878	6533/6581/6505/6549/6335/10050/477/6338/8671/6559/9058/8647	12
Stage_IV	GO:0070492	oligosaccharide binding	4/501	16/18337	0.000771501	0.0156279	0.0126303	5967/5068/5968/55600	4
Stage_IV	GO:0004869	cysteine-type endopeptidase inhibitor activity	7/501	56/18337	0.00079387	0.0156279	0.0126303	1800/1469/330/8530/4504/6317/4057	7
Stage_IV	GO:0033612	receptor serine/threonine kinase binding	5/501	28/18337	0.000871703	0.0164992	0.0133344	3624/9518/650/653/651	5
Stage_IV	GO:0016614	oxidoreductase activity	acting on CH-OH group of donors	11/501	130/18337	0.000886022	0.0164992	0.0133344	7358/650/79154/3291/3248/125/10170/3294/57016/126/50700	11
Stage_IV	GO:0033764	steroid dehydrogenase activity	acting on the CH-OH group of donors	NAD or NADP as acceptor	5/501	30/18337	0.00120847	0.0213496	0.0172545	79154/3291/10170/3294/50700	5
Stage_IV	GO:0042910	xenobiotic transmembrane transporter activity	5/501	30/18337	0.00120847	0.0213496	0.0172545	6533/9429/10351/1244/8647	5
Stage_IV	GO:0005543	phospholipid binding	24/501	451/18337	0.00153396	0.0264225	0.0213544	1800/8416/4311/4534/55512/55198/51228/2934/114876/2494/1902/9912/2168/3512/695/27071/26228/29887/57476/3784/28966/1606/26751/1373	24
Stage_IV	GO:0005044	scavenger receptor activity	6/501	47/18337	0.00167614	0.0269441	0.0217759	7113/948/286133/8578/923/922	6
Stage_IV	GO:0008237	metallopeptidase activity	13/501	184/18337	0.00168156	0.0269441	0.0217759	1800/4316/4314/4312/4311/1368/4224/290/27299/1179/22802/10863/64386	13
Stage_IV	GO:0031406	carboxylic acid binding	13/501	184/18337	0.00168156	0.0269441	0.0217759	80758/32/6505/2168/2169/5105/933/54905/27244/1373/846/174/9971	13
Stage_IV	GO:0005125	cytokine activity	15/501	235/18337	0.00210613	0.0308257	0.024913	3624/2921/2919/9518/6696/2920/3576/650/6398/653/6387/6368/64388/651/6376	15
Stage_IV	GO:0018455	alcohol dehydrogenase [NAD(P)+] activity	3/501	10/18337	0.00210795	0.0308257	0.024913	125/10170/126	3
Stage_IV	GO:0016229	steroid dehydrogenase activity	5/501	34/18337	0.00215737	0.0308257	0.024913	79154/3291/10170/3294/50700	5
Stage_IV	GO:1901681	sulfur compound binding	16/501	260/18337	0.00220333	0.0308257	0.024913	4316/1301/6288/32/5764/2263/7123/7148/6368/6422/64388/5788/56925/26/2160/4057	16
Stage_IV	GO:0004175	endopeptidase activity	23/501	438/18337	0.00225684	0.0308257	0.024913	4316/4314/4312/5655/4311/7113/840/9099/4224/1675/6422/27299/10863/64386/5652/2155/843/55230/922/10942/1373/2160/4057	23
Stage_IV	GO:0015106	bicarbonate transmembrane transporter activity	4/501	21/18337	0.00227682	0.0308257	0.024913	1836/1811/8671/6521	4
Stage_IV	GO:0015245	fatty acid transmembrane transporter activity	4/501	21/18337	0.00227682	0.0308257	0.024913	23657/6505/948/10165	4
Stage_IV	GO:0004252	serine-type endopeptidase activity	12/501	168/18337	0.00228173	0.0308257	0.024913	4316/4314/4312/5655/7113/1675/5652/2155/922/10942/2160/4057	12
Stage_IV	GO:0140359	ABC-type transporter activity	4/501	22/18337	0.00272337	0.0354396	0.0286419	9429/10351/1244/8647	4
Stage_IV	GO:0042379	chemokine receptor binding	7/501	69/18337	0.00272612	0.0354396	0.0286419	2921/2919/2920/3576/6387/6368/6376	7
Stage_IV	GO:0033293	monocarboxylic acid binding	7/501	71/18337	0.0032075	0.0404179	0.0326653	80758/32/2168/2169/54905/174/9971	7
Stage_IV	GO:0009931	calcium-dependent protein serine/threonine kinase activity	4/501	23/18337	0.00322639	0.0404179	0.0326653	5579/5583/8569/5588	4
Stage_IV	GO:0015370	solute:sodium symporter activity	7/501	72/18337	0.00347125	0.0427087	0.0345167	6533/6581/6505/10050/8671/6559/9058	7
Stage_IV	GO:0010857	calcium-dependent protein kinase activity	4/501	24/18337	0.00378917	0.0458025	0.037017	5579/5583/8569/5588	4
Stage_IV	GO:0005254	chloride channel activity	7/501	74/18337	0.00404795	0.0480869	0.0388633	53405/5348/266675/54831/1179/22802/57101	7

## Sheet: Supplementary Table. S4
Supplementary Table. S4 Significant GO and KEGG pathway terms for conserved and primary hub genes.
ONTOLOGY	ID	Description	pvalue	p.adjust	qvalue	geneID	Count
BP	GO:0015701	bicarbonate transport	1.51e-10	2.05e-07	1.54e-07	SLC26A3/CA1/CA2/SLC4A4/CA4/CA7	6
BP	GO:0006730	one-carbon metabolic process	8.66e-07	0.000589486	0.000441465	CA1/CA2/CA4/CA7	4
BP	GO:0016338	calcium-independent cell-cell adhesion via plasma membrane cell-adhesion molecules	1.01e-05	0.00458759	0.00343564	CLDN2/CLDN8/CLDN1	3
BP	GO:0015698	inorganic anion transport	1.5e-05	0.00468975	0.00351214	CLCA1/SLC26A3/CLCA4/SLC4A4/CA7	5
BP	GO:0051453	regulation of intracellular pH	2.07e-05	0.00468975	0.00351214	SLC26A3/CA2/SLC4A4/CA7	4
BP	GO:0070887	cellular response to chemical stimulus	2.45e-05	0.00468975	0.00351214	CLCA1/SLC26A3/CXCL3/MMP3/CA1/AQP8/CHP2/GCG/CA2/INHBA/CXCL1/CHGA/MT1M/MMP1/CLDN1/DPEP1/SST	17
BP	GO:0030641	regulation of cellular pH	2.8e-05	0.00468975	0.00351214	SLC26A3/CA2/SLC4A4/CA7	4
BP	GO:0032849	positive regulation of cellular pH reduction	3.33e-05	0.00468975	0.00351214	CA2/CA7	2
BP	GO:0006885	regulation of pH	3.85e-05	0.00468975	0.00351214	SLC26A3/CA2/SLC4A4/CA7	4
BP	GO:1901701	cellular response to oxygen-containing compound	3.9e-05	0.00468975	0.00351214	SLC26A3/CXCL3/MMP3/AQP8/GCG/CA2/INHBA/CXCL1/CLDN1/DPEP1	10
BP	GO:0045216	cell-cell junction organization	3.94e-05	0.00468975	0.00351214	CDH3/CLDN2/CD177/CLDN8/CLDN1	5
BP	GO:0071241	cellular response to inorganic substance	4.61e-05	0.00468975	0.00351214	MMP3/CHP2/MT1M/CLDN1/DPEP1	5
BP	GO:0006821	chloride transport	4.81e-05	0.00468975	0.00351214	CLCA1/SLC26A3/CLCA4/CA7	4
BP	GO:0097529	myeloid leukocyte migration	4.82e-05	0.00468975	0.00351214	CXCL3/CD177/CXCL1/CHGA/DPEP1	5
BP	GO:0030004	cellular monovalent inorganic cation homeostasis	5.93e-05	0.00510847	0.00382573	SLC26A3/CA2/SLC4A4/CA7	4
BP	GO:0015711	organic anion transport	6e-05	0.00510847	0.00382573	SLC26A3/CA1/CA2/SLC4A4/CA4/CA7	6
BP	GO:0032847	regulation of cellular pH reduction	6.98e-05	0.00556259	0.00416582	CA2/CA7	2
BP	GO:1990266	neutrophil migration	7.71e-05	0.00556259	0.00416582	CXCL3/CD177/CXCL1/DPEP1	4
BP	GO:0045981	positive regulation of nucleotide metabolic process	8.41e-05	0.00556259	0.00416582	GUCA2B/SLC4A4/GUCA2A	3
BP	GO:1900544	positive regulation of purine nucleotide metabolic process	8.41e-05	0.00556259	0.00416582	GUCA2B/SLC4A4/GUCA2A	3
BP	GO:0030574	collagen catabolic process	8.97e-05	0.00556259	0.00416582	MMP7/MMP3/MMP1	3
BP	GO:0051179	localization	8.99e-05	0.00556259	0.00416582	CLCA1/CDH3/SLC26A3/CXCL3/CEMIP/MMP7/ZG16/CA1/AQP8/CHP2/GCG/CLCA4/CA2/SLC4A4/INHBA/CD177/CXCL1/CA4/CHGA/MMP1/CLDN1/CA7/DPEP1/SST	24
BP	GO:0043588	skin development	0.000103407	0.00612347	0.00458586	CDH3/FOXQ1/INHBA/ETV4/CLDN1/KRT23	6
BP	GO:0062013	positive regulation of small molecule metabolic process	0.000130856	0.00718908	0.00538389	GUCA2B/GCG/SLC4A4/GUCA2A	4
BP	GO:1901700	response to oxygen-containing compound	0.000131958	0.00718908	0.00538389	SLC26A3/CXCL3/MMP3/AQP8/GCG/CA2/INHBA/CXCL1/CLDN1/DPEP1/SST	11
BP	GO:0098742	cell-cell adhesion via plasma-membrane adhesion molecules	0.000139304	0.00729738	0.005465	CDH3/CLDN2/CD177/CLDN8/CLDN1	5
BP	GO:0031284	positive regulation of guanylate cyclase activity	0.000149126	0.00752258	0.00563365	GUCA2B/GUCA2A	2
BP	GO:0097530	granulocyte migration	0.00015771	0.00767145	0.00574514	CXCL3/CD177/CXCL1/DPEP1	4
BP	GO:0042221	response to chemical	0.000175511	0.00824297	0.00617315	CLCA1/CDH3/SLC26A3/CXCL3/MMP3/CA1/AQP8/CHP2/GCG/CA2/INHBA/CXCL1/CHGA/CST1/MT1M/MMP1/CLDN1/DPEP1/SST	19
BP	GO:0071492	cellular response to UV-A	0.000182053	0.00826519	0.00618979	MMP3/MMP1	2
BP	GO:0055067	monovalent inorganic cation homeostasis	0.000217843	0.00957103	0.00716773	SLC26A3/CA2/SLC4A4/CA7	4
CC	GO:0005576	extracellular region	9.37e-08	1.31e-05	9.08e-06	CLCA1/CXCL3/CEMIP/MMP7/ZG16/GUCA2B/MMP3/CA1/GCG/CLCA4/CA2/SLC4A4/INHBA/CD177/CXCL1/CA4/CHGA/CST1/MMP1/CEACAM7/GUCA2A/PYY/DPEP1/SST	24
CC	GO:0045177	apical part of cell	8.62e-07	6.03e-05	4.17e-05	SLC26A3/AQP8/CLCA4/CA2/CA4/CEACAM7/CLDN1/DPEP1	8
CC	GO:0005615	extracellular space	6.68e-06	0.000311811	0.000215689	CLCA1/CXCL3/MMP7/ZG16/GUCA2B/MMP3/CA1/GCG/CA2/SLC4A4/INHBA/CD177/CXCL1/CA4/CHGA/CST1/PYY/DPEP1/SST	19
CC	GO:0098590	plasma membrane region	9.34e-06	0.00032703	0.000226216	SLC26A3/CEMIP/CLCA4/CA2/SLC4A4/CD177/CA4/CLDN8/CEACAM7/CLDN1/DPEP1	11
CC	GO:0016324	apical plasma membrane	4.7e-05	0.0013167	0.0009108	SLC26A3/CLCA4/CA4/CEACAM7/CLDN1/DPEP1	6
CC	GO:0042589	zymogen granule membrane	0.000155821	0.00363582	0.002515	CLCA1/ZG16	2
CC	GO:0042588	zymogen granule	0.000269123	0.00512846	0.00354751	CLCA1/ZG16	2
CC	GO:0031225	anchored component of membrane	0.000293055	0.00512846	0.00354751	CD177/CA4/CEACAM7/DPEP1	4
CC	GO:0016323	basolateral plasma membrane	0.000662625	0.00950576	0.00657542	CA2/SLC4A4/CLDN8/CLDN1	4
CC	GO:0005902	microvillus	0.000678983	0.00950576	0.00657542	CLCA1/CA2/DPEP1	3
MF	GO:0004089	carbonate dehydratase activity	1.1e-08	1.8e-06	1.01e-06	CA1/CA2/CA4/CA7	4
MF	GO:0008237	metallopeptidase activity	1.2e-06	9.83e-05	5.49e-05	CLCA1/MMP7/MMP3/CLCA4/MMP1/DPEP1	6
MF	GO:0005179	hormone activity	3.32e-06	0.000181591	0.000101402	GCG/INHBA/GUCA2A/PYY/SST	5
MF	GO:0016836	hydro-lyase activity	6.51e-06	0.00026705	0.000149123	CA1/CA2/CA4/CA7	4
MF	GO:0016835	carbon-oxygen lyase activity	1.51e-05	0.000462429	0.000258224	CA1/CA2/CA4/CA7	4
MF	GO:0008270	zinc ion binding	1.69e-05	0.000462429	0.000258224	MMP7/MMP3/CA1/CA2/CA4/MT1M/MMP1/CA7/DPEP1	9
MF	GO:0048018	receptor ligand activity	3.11e-05	0.000689032	0.000384761	CXCL3/GCG/INHBA/CXCL1/GUCA2A/PYY/SST	7
MF	GO:0030546	signaling receptor activator activity	3.36e-05	0.000689032	0.000384761	CXCL3/GCG/INHBA/CXCL1/GUCA2A/PYY/SST	7
MF	GO:0004064	arylesterase activity	5.28e-05	0.000962767	0.000537617	CA1/CA2	2
MF	GO:0030545	receptor regulator activity	5.93e-05	0.000971808	0.000542666	CXCL3/GCG/INHBA/CXCL1/GUCA2A/PYY/SST	7
MF	GO:0010853	cyclase activator activity	7.39e-05	0.00100969	0.000563821	GUCA2B/GUCA2A	2
MF	GO:0030250	guanylate cyclase activator activity	7.39e-05	0.00100969	0.000563821	GUCA2B/GUCA2A	2
MF	GO:0030249	guanylate cyclase regulator activity	9.84e-05	0.00124121	0.000693101	GUCA2B/GUCA2A	2
MF	GO:0046914	transition metal ion binding	0.000151931	0.00166374	0.000929046	MMP7/MMP3/CA1/CA2/CA4/MT1M/MMP1/CA7/DPEP1	9
MF	GO:0010851	cyclase regulator activity	0.000157745	0.00166374	0.000929046	GUCA2B/GUCA2A	2
MF	GO:0015103	inorganic anion transmembrane transporter activity	0.000162316	0.00166374	0.000929046	CLCA1/SLC26A3/CLCA4/SLC4A4	4
MF	GO:0005229	intracellular calcium activated chloride channel activity	0.000417639	0.00380515	0.00212483	CLCA1/CLCA4	2
MF	GO:0061778	intracellular chloride channel activity	0.000417639	0.00380515	0.00212483	CLCA1/CLCA4	2
MF	GO:0016829	lyase activity	0.00049199	0.00424665	0.00237136	CA1/CA2/CA4/CA7	4
MF	GO:0045236	CXCR chemokine receptor binding	0.000531214	0.00435596	0.0024324	CXCL3/CXCL1	2
MF	GO:0015106	bicarbonate transmembrane transporter activity	0.000726501	0.00567363	0.0031682	SLC26A3/SLC4A4	2
MF	GO:0015108	chloride transmembrane transporter activity	0.000933951	0.00696218	0.00388774	CLCA1/SLC26A3/CLCA4	3
MF	GO:0008233	peptidase activity	0.00108646	0.00754191	0.00421146	CLCA1/MMP7/MMP3/CLCA4/MMP1/DPEP1	6
MF	GO:0004222	metalloendopeptidase activity	0.00110369	0.00754191	0.00421146	MMP7/MMP3/MMP1	3
MF	GO:0016836	hydro-lyase activity	4.63e-06	0.000111139	6.21e-05	ENSG00000133742/ENSG00000104267/ENSG00000167434/ENSG00000168748	4
MF	GO:0016835	carbon-oxygen lyase activity	1.07e-05	0.000206369	0.000115404	ENSG00000133742/ENSG00000104267/ENSG00000167434/ENSG00000168748	4
MF	GO:0015103	inorganic anion transmembrane transporter activity	0.000166053	0.00265685	0.00148574	ENSG00000016490/ENSG00000091138/ENSG00000016602/ENSG00000080493	4
MF	GO:0016829	lyase activity	0.000496127	0.00530985	0.00296933	ENSG00000133742/ENSG00000104267/ENSG00000167434/ENSG00000168748	4
MF	GO:0015108	chloride transmembrane transporter activity	0.00100571	0.00804569	0.00449923	ENSG00000016490/ENSG00000091138/ENSG00000016602	3
MF	GO:0004222	metalloendopeptidase activity	0.00116775	0.00862341	0.0048223	ENSG00000137673/ENSG00000149968/ENSG00000196611	3
MF	GO:0045236	CXCR chemokine receptor binding	0.000446379	0.00530985	0.00296933	ENSG00000163734/ENSG00000163739	2
MF	GO:0005229	intracellular calcium activated chloride channel activity	0.000553109	0.00530985	0.00296933	ENSG00000016490/ENSG00000016602	2
MF	GO:0061778	intracellular chloride channel activity	0.000553109	0.00530985	0.00296933	ENSG00000016490/ENSG00000016602	2
MF	GO:0015106	bicarbonate transmembrane transporter activity	0.00061066	0.0053294	0.00298025	ENSG00000091138/ENSG00000080493	2
