# Supplementary material for: An integrative transcriptome analysis reveals potential predictive, prognostic biomarkers and therapeutic targets in colorectal cancer
Source: BMC Cancer. 2022 Jul 30;22:835. doi: 10.1186/s12885-022-09931-4 (PMC9339198; doi:10.1186/s12885-022-09931-4)
Supplement: Supplementary file 3 — Additional file 3. [file 12885_2022_9931_MOESM3_ESM.xlsx]

## Sheet: Supplementary Table. S1
Supplementary Table. S1. miRNAs differentially expressed in CRC samples versus normal.
miRNA_id	baseMean	log2FoldChange	lfcSE	stat	pvalue	padj
hsa-miR-504-5p	5.16964	-7.17648	0.45439	-15.7937	3.44e-56	1.88e-54
hsa-miR-328-3p	117.567	-6.49898	0.239734	-27.1092	7.68e-162	4.05e-159
hsa-miR-139-5p	166.715	-5.79873	0.291495	-19.8931	4.67e-88	6.16e-86
hsa-miR-490-3p	22.3954	-5.38431	1.00944	-5.33393	9.61e-08	5.51e-07
hsa-miR-197-3p	1207.17	-5.30771	0.196859	-26.962	4.13e-160	1.63e-157
hsa-miR-766-3p	27.4861	-5.11222	0.216111	-23.6555	1.04e-123	3.28e-121
hsa-miR-149-5p	55.754	-5.01742	0.33925	-14.7897	1.71e-49	7.11e-48
hsa-miR-346	0.418175	-5.00981	0.753789	-6.64617	3.01e-11	2.21e-10
hsa-miR-1538	0.802367	-4.8383	0.416722	-11.6104	3.65e-31	7.13e-30
hsa-miR-1306-3p	28.4669	-4.73217	0.215179	-21.9918	3.45e-107	6.82e-105
hsa-miR-605-5p	2.38628	-4.62373	0.359214	-12.8718	6.49e-38	1.58e-36
hsa-miR-642a-5p	16.0262	-4.61664	0.417253	-11.0644	1.87e-28	3.28e-27
hsa-miR-574-3p	225.611	-4.60277	0.247632	-18.5871	4.09e-77	3.8e-75
hsa-miR-125a-5p	1212.47	-4.45283	0.219707	-20.2672	2.51e-91	3.61e-89
hsa-miR-4754	0.434442	-4.43588	0.607765	-7.29869	2.91e-13	2.48e-12
hsa-miR-145-5p	10848.1	-4.43464	0.339399	-13.0661	5.14e-39	1.36e-37
hsa-miR-187-3p	6.25392	-4.42223	0.792478	-5.58026	2.4e-08	1.42e-07
hsa-miR-1976	29.6691	-4.41508	0.227875	-19.375	1.25e-83	1.42e-81
hsa-miR-3620-3p	0.384256	-4.40067	0.640201	-6.8739	6.25e-12	4.84e-11
hsa-miR-4632-3p	0.461397	-4.39179	0.579177	-7.5828	3.38e-14	3.04e-13
hsa-miR-5090	0.604702	-4.34098	0.577921	-7.51138	5.85e-14	5.11e-13
hsa-miR-3173-3p	2.11368	-4.33348	0.32368	-13.3881	7.09e-41	2e-39
hsa-miR-7702	3.91121	-4.32934	0.544875	-7.94556	1.93e-15	1.85e-14
hsa-miR-1227-3p	0.518484	-4.32693	0.597313	-7.244	4.36e-13	3.67e-12
hsa-miR-1180-3p	39.9441	-4.31568	0.331421	-13.0217	9.21e-39	2.35e-37
hsa-miR-1226-3p	4.29109	-4.28527	0.352318	-12.1631	4.89e-34	1.05e-32
hsa-let-7d	2220.76	-4.25192	0.148857	-28.5638	1.89e-179	1.5e-176
hsa-miR-1249-3p	5.25378	-4.24993	0.287812	-14.7663	2.41e-49	9.8e-48
hsa-miR-1296-5p	17.8378	-4.22396	0.25556	-16.5283	2.3e-61	1.58e-59
hsa-miR-1343-3p	1.93172	-4.17194	0.359843	-11.5938	4.43e-31	8.55e-30
hsa-miR-193a-3p	509.695	-4.12265	0.270513	-15.2401	1.92e-52	8.91e-51
hsa-miR-150-5p	1539.61	-4.10637	0.336117	-12.2171	2.52e-34	5.46e-33
hsa-miR-1295a	0.887277	-4.08252	0.466009	-8.7606	1.94e-18	2.08e-17
hsa-miR-3917	5.67149	-4.02982	0.3512	-11.4744	1.77e-30	3.34e-29
hsa-miR-6132	0.272953	-4.0067	1.07264	-3.73535	0.000187456	0.000784536
hsa-miR-433-3p	4.85714	-4.00214	0.28659	-13.9647	2.56e-44	8.43e-43
hsa-miR-3154	0.364333	-3.99993	0.683408	-5.85292	4.83e-09	3.02e-08
hsa-miR-3940-3p	6.71214	-3.98765	0.391941	-10.1741	2.59e-24	3.97e-23
hsa-miR-326	14.2622	-3.87833	0.309565	-12.5283	5.22e-36	1.2e-34
hsa-miR-1260b	0.221311	-3.85778	1.39445	-2.76652	0.00566578	0.020097
hsa-miR-1234-3p	0.230241	-3.82078	0.985302	-3.87777	0.000105417	0.000454414
hsa-miR-3138	0.46376	-3.81219	0.63596	-5.99438	2.04e-09	1.31e-08
hsa-miR-615-3p	5.21685	-3.79841	0.904477	-4.19956	2.67e-05	0.000121925
hsa-miR-5193	0.310083	-3.77761	0.653655	-5.77921	7.51e-09	4.58e-08
hsa-miR-92b-3p	231.848	-3.73133	0.277063	-13.4674	2.43e-41	7.12e-40
hsa-miR-760	3.83863	-3.69173	0.411257	-8.9767	2.79e-19	3.11e-18
hsa-miR-2110	8.44143	-3.65798	0.245586	-14.8949	3.56e-50	1.52e-48
hsa-miR-6125	1.28944	-3.65378	0.482064	-7.57946	3.47e-14	3.1e-13
hsa-let-7b	32720.4	-3.6422	0.199241	-18.2804	1.19e-74	1.04e-72
hsa-miR-99b-5p	48087.5	-3.63422	0.223441	-16.2648	1.75e-59	1.11e-57
hsa-miR-3944-3p	0.974248	-3.5748	0.46935	-7.61649	2.61e-14	2.36e-13
hsa-miR-193b-3p	122.304	-3.54386	0.249313	-14.2145	7.45e-46	2.74e-44
hsa-miR-3615	16.14	-3.48741	0.274213	-12.7179	4.7e-37	1.11e-35
hsa-miR-3188	0.675456	-3.38923	0.518617	-6.53513	6.36e-11	4.51e-10
hsa-miR-3127-5p	23.1771	-3.37246	0.279358	-12.0722	1.48e-33	3.08e-32
hsa-miR-5698	1.63024	-3.36059	0.461311	-7.28487	3.22e-13	2.72e-12
hsa-miR-1228-3p	2.8854	-3.31521	0.319597	-10.3731	3.29e-25	5.15e-24
hsa-miR-7706	7.33001	-3.28733	0.266052	-12.356	4.52e-35	9.93e-34
hsa-miR-2116-5p	2.46882	-3.23449	0.312766	-10.3415	4.57e-25	7.09e-24
hsa-miR-375-3p	89637.4	-3.2292	0.374851	-8.61462	7.02e-18	7.4e-17
hsa-miR-1229-3p	1.98922	-3.22504	0.45909	-7.02486	2.14e-12	1.75e-11
hsa-miR-658	1.0529	-3.21468	0.473514	-6.78898	1.13e-11	8.63e-11
hsa-miR-4651	0.161128	-3.20584	1.40317	-2.28471	0.02233	0.071222
hsa-miR-3928-3p	5.00844	-3.20284	0.334743	-9.56804	1.09e-21	1.38e-20
hsa-miR-423-3p	449.561	-3.18678	0.164661	-19.3536	1.9e-83	2.01e-81
hsa-miR-1237-3p	0.220084	-3.16145	0.941842	-3.35667	0.000788865	0.00311218
hsa-miR-3150b-3p	11.1736	-3.13864	0.499571	-6.28267	3.33e-10	2.25e-09
hsa-miR-4286	0.336053	-3.13721	0.801123	-3.91602	9e-05	0.000392336
hsa-miR-4479	0.447863	-3.04974	0.608826	-5.00922	5.47e-07	2.94e-06
hsa-miR-3183	0.273488	-3.00441	0.835543	-3.59576	0.000323445	0.00132562
hsa-miR-1914-5p	0.294799	-3.00189	0.889262	-3.3757	0.000736269	0.00291924
hsa-miR-1270	1.8552	-3.00177	0.448606	-6.69134	2.21e-11	1.66e-10
hsa-miR-432-5p	18.9649	-2.9443	0.283471	-10.3866	2.85e-25	4.51e-24
hsa-let-7c	1645.44	-2.92992	0.392351	-7.4676	8.17e-14	7.06e-13
hsa-miR-296-5p	20.0292	-2.90169	0.497337	-5.83445	5.4e-09	3.32e-08
hsa-miR-5091	2.26419	-2.87677	0.411518	-6.99064	2.74e-12	2.19e-11
hsa-miR-632	1.47969	-2.8749	0.435872	-6.59574	4.23e-11	3.04e-10
hsa-miR-874-3p	60.5694	-2.86103	0.282291	-10.1351	3.86e-24	5.87e-23
hsa-miR-671-5p	21.7757	-2.85797	0.182312	-15.6763	2.2e-55	1.16e-53
hsa-miR-4525	0.415763	-2.85441	0.710163	-4.01937	5.84e-05	0.00025931
hsa-miR-1468-5p	14.8952	-2.81712	0.283087	-9.95141	2.49e-23	3.61e-22
hsa-miR-133b	16.2667	-2.8057	0.615901	-4.55544	5.23e-06	2.58e-05
hsa-miR-4683	0.329462	-2.8001	0.782217	-3.5797	0.000343986	0.00140254
hsa-miR-383-5p	2.45252	-2.79265	0.737592	-3.78617	0.000152986	0.000647124
hsa-miR-484	161.55	-2.76862	0.181536	-15.2511	1.62e-52	7.76e-51
hsa-miR-589-3p&hsa-miR-589-5p	165.204	-2.75184	0.169125	-16.271	1.58e-59	1.04e-57
hsa-miR-370-3p	26.7562	-2.73171	0.234787	-11.6348	2.74e-31	5.42e-30
hsa-miR-937-3p	9.4968	-2.68962	0.40425	-6.65336	2.86e-11	2.13e-10
hsa-miR-4469	0.180729	-2.667	1.11936	-2.3826	0.0171907	0.0555014
hsa-miR-1307-3p	5116.24	-2.66581	0.227062	-11.7404	7.91e-32	1.6e-30
hsa-miR-487a-3p	4.36261	-2.65526	0.289945	-9.15781	5.3e-20	6.12e-19
hsa-miR-668-3p	0.208116	-2.61329	1.07116	-2.43967	0.0147006	0.0482496
hsa-miR-744-5p	126.359	-2.58575	0.242338	-10.67	1.41e-26	2.37e-25
hsa-miR-572	0.218821	-2.5527	1.23259	-2.07101	0.0383582	0.116028
hsa-miR-877-5p	7.21201	-2.55123	0.367056	-6.95051	3.64e-12	2.84e-11
hsa-miR-3619-5p	0.749361	-2.49917	0.628436	-3.9768	6.98e-05	0.000308658
hsa-miR-3191-3p	0.663776	-2.48514	0.54932	-4.52403	6.07e-06	2.98e-05
hsa-miR-4658	0.246537	-2.44797	1.07377	-2.27978	0.0226207	0.0720038
hsa-miR-2277-3p	2.79827	-2.43115	0.367891	-6.60833	3.89e-11	2.81e-10
hsa-miR-15b-5p	658.891	-2.42721	0.189428	-12.8133	1.38e-37	3.31e-36
hsa-miR-3177-3p	0.273069	-2.42413	0.852898	-2.84223	0.00447991	0.0162551
hsa-miR-891a-5p	4.52148	-2.40509	0.618025	-3.89157	9.96e-05	0.000432871
hsa-miR-3074-3p	21.9898	-2.39452	0.303326	-7.89421	2.92e-15	2.78e-14
hsa-miR-4741	0.496754	-2.35602	0.688809	-3.42042	0.000625234	0.00249149
hsa-miR-887-3p	6.93284	-2.34614	0.26086	-8.99385	2.39e-19	2.68e-18
hsa-miR-431-5p	31.9316	-2.32671	0.252639	-9.20962	3.27e-20	3.84e-19
hsa-miR-3124-5p	0.211051	-2.29857	1.05757	-2.17344	0.0297469	0.0922738
hsa-miR-3155a	0.551223	-2.29424	0.628257	-3.65175	0.00026046	0.00107584
hsa-miR-4660	0.978485	-2.27832	0.54086	-4.2124	2.53e-05	0.000115861
hsa-miR-1292-5p	2.00162	-2.27675	0.400407	-5.6861	1.3e-08	7.88e-08
hsa-miR-3157-5p	1.17856	-2.26092	0.460135	-4.9136	8.94e-07	4.72e-06
hsa-miR-3909	1.08533	-2.23604	0.459294	-4.86843	1.12e-06	5.83e-06
hsa-miR-140-5p	1962.7	-2.18995	0.20595	-10.6334	2.08e-26	3.43e-25
hsa-miR-4521	2.56105	-2.1893	0.511008	-4.28428	1.83e-05	8.51e-05
hsa-miR-3911	0.176582	-2.18561	1.03483	-2.11205	0.0346825	0.105718
hsa-miR-339-5p	133.269	-2.17897	0.257476	-8.46282	2.61e-17	2.68e-16
hsa-miR-132-3p	256.316	-2.16332	0.223018	-9.7002	3.01e-22	3.97e-21
hsa-miR-1181	1.50541	-2.16277	0.505426	-4.27909	1.88e-05	8.68e-05
hsa-miR-4326	21.5878	-2.15586	0.472056	-4.56696	4.95e-06	2.45e-05
hsa-miR-1271-5p	7.87808	-2.08732	0.357113	-5.84498	5.07e-09	3.14e-08
hsa-miR-4674	0.352819	-2.04072	0.832679	-2.45079	0.0142542	0.0470777
hsa-miR-4785	0.233678	-2.03718	0.985267	-2.06764	0.0386735	0.116539
hsa-miR-3609	2.67075	-2.03385	0.699126	-2.90913	0.00362435	0.0133342
hsa-miR-3190-5p	0.362652	-2.03165	0.788553	-2.57643	0.00998258	0.0336726
hsa-miR-363-3p	12.6927	-2.00843	0.485142	-4.13988	3.47e-05	0.000156616
hsa-miR-505-3p	160.889	-1.99914	0.17934	-11.1472	7.39e-29	1.31e-27
hsa-miR-342-3p	222.254	-1.99285	0.264109	-7.54554	4.5e-14	3.98e-13
hsa-miR-331-3p	80.8069	-1.99021	0.285184	-6.9787	2.98e-12	2.36e-11
hsa-miR-4442	1.30048	-1.95416	0.565384	-3.45633	0.000547579	0.00219865
hsa-miR-8072	0.642841	-1.93554	0.688478	-2.81133	0.00493368	0.0177782
hsa-miR-652-3p	86.7638	-1.92961	0.205001	-9.41271	4.84e-21	5.98e-20
hsa-miR-1266-5p	45.4274	-1.91414	0.359784	-5.32026	1.04e-07	5.92e-07
hsa-miR-501-5p	175.204	-1.90194	0.267213	-7.1177	1.1e-12	9.19e-12
hsa-miR-4784	1.59237	-1.85965	0.750549	-2.47771	0.0132227	0.043854
hsa-miR-200c-3p	36465	-1.83	0.236794	-7.72824	1.09e-14	1e-13
hsa-miR-636	0.594923	-1.8175	0.669711	-2.71386	0.00665052	0.0233284
hsa-miR-1258	1.05477	-1.77863	0.741662	-2.39817	0.0164774	0.0534163
hsa-miR-940	10.2072	-1.77127	0.34757	-5.09616	3.47e-07	1.92e-06
hsa-miR-1275	2.24527	-1.76507	0.64783	-2.72459	0.00643808	0.0226334
hsa-miR-4453	1.07462	-1.73388	0.645998	-2.68404	0.00727386	0.0253464
hsa-miR-320a-3p	1296.34	-1.72293	0.301202	-5.7202	1.06e-08	6.47e-08
hsa-miR-4519	0.436566	-1.71166	0.861797	-1.98615	0.0470168	0.13877
hsa-miR-361-5p	855.61	-1.70022	0.192327	-8.84028	9.55e-19	1.04e-17
hsa-miR-939-5p	4.39822	-1.68589	0.318596	-5.29162	1.21e-07	6.85e-07
hsa-miR-3200-3p	12.9178	-1.67176	0.380514	-4.39343	1.12e-05	5.28e-05
hsa-miR-1301-3p	18.6349	-1.6688	0.237829	-7.01681	2.27e-12	1.84e-11
hsa-miR-127-3p	2405.25	-1.64329	0.218711	-7.51353	5.76e-14	5.06e-13
hsa-miR-3652	6.82624	-1.63489	0.459109	-3.561	0.00036945	0.00150249
hsa-miR-151b	3.03595	-1.62281	0.365813	-4.43618	9.16e-06	4.42e-05
hsa-miR-4780	1.0548	-1.60473	0.797051	-2.01333	0.04408	0.131327
hsa-miR-28-5p	14715.6	-1.5975	0.15224	-10.4933	9.27e-26	1.5e-24
hsa-miR-3651	8.98991	-1.59176	0.459903	-3.46107	0.000538034	0.00216583
hsa-miR-4449	6.12054	-1.5722	0.527374	-2.98118	0.00287141	0.0106633
hsa-miR-377-3p	10.6922	-1.4795	0.29052	-5.09261	3.53e-07	1.95e-06
hsa-miR-491-5p	7.86229	-1.45419	0.293972	-4.94668	7.55e-07	4.02e-06
hsa-let-7a-3	20011.1	-1.45371	0.234282	-6.20498	5.47e-10	3.65e-09
hsa-let-7a-2	19908	-1.45151	0.235195	-6.17152	6.76e-10	4.48e-09
hsa-let-7a-1	19963.1	-1.45142	0.234862	-6.17989	6.41e-10	4.26e-09
hsa-miR-214-3p	68.3728	-1.44228	0.273681	-5.26993	1.36e-07	7.68e-07
hsa-miR-639	2.54279	-1.42283	0.549703	-2.58836	0.00964354	0.0326683
hsa-let-7e	1786.86	-1.34023	0.311032	-4.30897	1.64e-05	7.68e-05
hsa-miR-543	4.11336	-1.33568	0.346052	-3.85976	0.0001135	0.000486603
hsa-miR-30d-5p	15728.2	-1.32913	0.198705	-6.68894	2.25e-11	1.68e-10
hsa-miR-1287-5p	51.8638	-1.3227	0.215763	-6.13034	8.77e-10	5.78e-09
hsa-miR-1248	11.9988	-1.31145	0.382159	-3.4317	0.000599821	0.00239625
hsa-miR-3934-5p	7.81663	-1.2998	0.336603	-3.86152	0.000112682	0.000484412
hsa-miR-330-3p	71.0674	-1.27874	0.278666	-4.58878	4.46e-06	2.22e-05
hsa-miR-3193	1.76863	-1.26244	0.578117	-2.18371	0.0289837	0.0902602
hsa-miR-455-5p	805.677	-1.24425	0.329551	-3.77558	0.000159633	0.000673438
hsa-miR-3131	11.63	-1.21509	0.546291	-2.22424	0.026132	0.0820254
hsa-miR-497-5p	36.3287	-1.21494	0.258532	-4.69939	2.61e-06	1.31e-05
hsa-miR-378c	36.0664	-1.18869	0.235493	-5.04766	4.47e-07	2.44e-06
hsa-miR-935	22.6266	-1.18042	0.558431	-2.11381	0.0345318	0.105462
hsa-miR-3922-3p	1.35974	-1.17515	0.576562	-2.0382	0.0415296	0.124667
hsa-miR-625-5p	1403.44	-1.12585	0.320255	-3.51548	0.000438962	0.00178061
hsa-miR-579-3p	2.16501	-1.12264	0.540629	-2.07654	0.0378437	0.114691
hsa-miR-500a-5p	1006.62	-1.03535	0.235537	-4.3957	1.1e-05	5.25e-05
hsa-miR-185-5p	159.252	1.18201	0.187599	6.30071	2.96e-10	2.02e-09
hsa-miR-186-5p	842.175	1.18299	0.169492	6.9796	2.96e-12	2.35e-11
hsa-miR-130a-3p	110.202	1.22777	0.262373	4.67948	2.88e-06	1.44e-05
hsa-miR-576-5p	35.9139	1.25579	0.341378	3.67859	0.000234524	0.000976995
hsa-let-7g	1903.36	1.30007	0.157042	8.27846	1.25e-16	1.23e-15
hsa-miR-493-5p&hsa-miR-493-3p	39.635	1.30044	0.295066	4.40729	1.05e-05	4.99e-05
hsa-miR-412-3p	16.0835	1.30239	0.539482	2.41415	0.0157721	0.0513405
hsa-miR-580-3p	1.84643	1.35324	0.685328	1.97459	0.0483145	0.142334
hsa-miR-656-3p	1.95437	1.416	0.684841	2.06764	0.0386743	0.116539
hsa-miR-22-3p	131906	1.50565	0.170935	8.80828	1.27e-18	1.37e-17
hsa-miR-545-3p	2.36293	1.54997	0.708652	2.18721	0.0287271	0.0896375
hsa-miR-30e-5p	26100.9	1.55527	0.166326	9.35073	8.7e-21	1.06e-19
hsa-miR-559	2.18995	1.59149	0.713858	2.22942	0.0257862	0.0811009
hsa-miR-584-5p	932.786	1.64187	0.33532	4.89642	9.76e-07	5.11e-06
hsa-miR-643	2.41285	1.64201	0.663693	2.47406	0.0133589	0.0442128
hsa-miR-494-3p	4.75983	1.72295	0.660463	2.6087	0.00908861	0.0310544
hsa-miR-146a-5p	685.85	1.72814	0.318205	5.43091	5.61e-08	3.27e-07
hsa-miR-181d-5p	58.8956	1.74875	0.396444	4.41109	1.03e-05	4.93e-05
hsa-miR-380-3p	2.24518	1.74947	0.685685	2.55142	0.0107285	0.0359586
hsa-miR-34a-5p	323.189	1.78133	0.230268	7.73589	1.03e-14	9.5e-14
hsa-miR-147b-3p	15.5238	1.78423	0.580182	3.07529	0.00210299	0.00794018
hsa-miR-26b-5p	1866.78	1.83427	0.19058	9.62466	6.29e-22	8.09e-21
hsa-miR-27a-3p	4629.93	1.85873	0.21926	8.47725	2.31e-17	2.38e-16
hsa-miR-570-3p	2.65405	1.89534	0.692579	2.73664	0.00620708	0.0218699
hsa-miR-3682-3p	2.65764	1.91374	0.665422	2.87598	0.00402772	0.0147839
hsa-miR-18a-5p	102.842	1.94949	0.34795	5.60279	2.11e-08	1.25e-07
hsa-miR-10b-5p	99974.2	1.95342	0.277556	7.03793	1.95e-12	1.6e-11
hsa-miR-3662	2.87266	2.00522	0.756308	2.65133	0.00801748	0.0275133
hsa-miR-340-3p&hsa-miR-340-5p	53.3618	2.04412	0.315768	6.47349	9.58e-11	6.73e-10
hsa-miR-338-3p	1473.06	2.05746	0.372098	5.52936	3.21e-08	1.88e-07
hsa-miR-337-3p	73.0934	2.07086	0.297112	6.96998	3.17e-12	2.49e-11
hsa-miR-7705	3.05622	2.09624	0.687506	3.04905	0.00229565	0.00860596
hsa-miR-224-5p	268.085	2.17355	0.319101	6.8115	9.66e-12	7.42e-11
hsa-miR-598-3p	41.7676	2.22081	0.436182	5.09148	3.55e-07	1.95e-06
hsa-miR-29c-3p	2788.68	2.27186	0.295383	7.69124	1.46e-14	1.33e-13
hsa-miR-196b-5p	10456.9	2.42024	0.413631	5.8512	4.88e-09	3.04e-08
hsa-miR-4791	4.39264	2.44446	0.771681	3.16771	0.00153647	0.00591408
hsa-miR-556-5p	4.0978	2.44535	0.703203	3.47745	0.00050621	0.00204292
hsa-miR-627-5p	7.22746	2.48902	0.680253	3.65896	0.000253239	0.00104875
hsa-miR-451a	918.597	2.52142	0.380969	6.61844	3.63e-11	2.63e-10
hsa-miR-143-3p	453559	2.5302	0.371124	6.81765	9.25e-12	7.14e-11
hsa-miR-30b-5p	983.944	2.55492	0.243563	10.4897	9.63e-26	1.54e-24
hsa-miR-3677-3p	27.9267	2.55813	0.502267	5.09317	3.52e-07	1.95e-06
hsa-miR-496	7.6408	2.56479	0.671383	3.82016	0.000133368	0.000565651
hsa-miR-223-3p	1011.86	2.57745	0.370392	6.95871	3.43e-12	2.69e-11
hsa-miR-33a-5p	180.701	2.58123	0.396041	6.51758	7.15e-11	5.05e-10
hsa-miR-549a-3p	4.48285	2.60476	0.717666	3.62948	0.000283988	0.00116693
hsa-miR-183-5p	24279.5	2.60611	0.28172	9.25072	2.23e-20	2.65e-19
hsa-miR-5683	5.14805	2.60739	0.945652	2.75724	0.00582915	0.0206302
hsa-miR-376b-3p	5.25689	2.61619	0.673799	3.88274	0.000103285	0.000446441
hsa-miR-95-3p	47.5474	2.66951	0.442298	6.03555	1.58e-09	1.03e-08
hsa-miR-1277-3p	4.74044	2.68349	0.696573	3.85242	0.000116956	0.000500067
hsa-miR-199b-5p	8295.8	2.68779	0.302396	8.88833	6.2e-19	6.86e-18
hsa-miR-1245a	4.68	2.70191	0.677886	3.98579	6.73e-05	0.000298041
hsa-miR-655-3p	5.35366	2.70487	0.664639	4.06968	4.71e-05	0.000210987
hsa-miR-33b-5p	20.9327	2.83034	0.659045	4.29461	1.75e-05	8.14e-05
hsa-miR-190a-5p	17.9533	2.85866	0.580647	4.92324	8.51e-07	4.5e-06
hsa-miR-508-3p	42.0554	2.90085	0.682019	4.25333	2.11e-05	9.69e-05
hsa-miR-374c-5p	5.63214	2.93782	1.25951	2.33252	0.0196735	0.0631306
hsa-miR-10a-5p	218844	2.95362	0.299599	9.85857	6.29e-23	8.89e-22
hsa-miR-192-5p	220589	2.96752	0.30219	9.82004	9.23e-23	1.28e-21
hsa-miR-32-5p	104.842	2.97938	0.329658	9.03779	1.6e-19	1.81e-18
hsa-miR-17-5p	4286.48	2.98393	0.228485	13.0596	5.6e-39	1.45e-37
hsa-miR-152-3p	569.975	3.11981	0.229487	13.5947	4.3e-42	1.33e-40
hsa-miR-421	14.9659	3.12591	0.651866	4.79533	1.62e-06	8.4e-06
hsa-miR-495-3p	18.642	3.14463	0.592931	5.30354	1.14e-07	6.44e-07
hsa-miR-188-5p	22.6972	3.19834	0.622697	5.13627	2.8e-07	1.57e-06
hsa-miR-651-5p	9.71189	3.20666	0.675565	4.74663	2.07e-06	1.06e-05
hsa-miR-106a-5p	150.108	3.24052	0.549435	5.89791	3.68e-09	2.32e-08
hsa-miR-301b-3p	8.81463	3.2818	0.725727	4.52208	6.12e-06	3e-05
hsa-miR-369-3p	37.0296	3.2953	0.495708	6.64766	2.98e-11	2.2e-10
hsa-miR-15a-5p	364.043	3.35107	0.23699	14.1402	2.15e-45	7.72e-44
hsa-miR-217-5p	111.961	3.47945	0.464986	7.48291	7.27e-14	6.32e-13
hsa-miR-429	1190.83	3.55336	0.260502	13.6404	2.3e-42	7.28e-41
hsa-miR-136-5p	104.012	3.61687	0.419834	8.61501	6.99e-18	7.4e-17
hsa-miR-148a-3p	202024	3.63357	0.257245	14.1249	2.67e-45	9.37e-44
hsa-let-7f-1	12769.2	3.69884	0.382642	9.66659	4.18e-22	5.47e-21
hsa-miR-126-3p	6505.21	3.70491	0.219089	16.9105	3.77e-64	2.84e-62
hsa-let-7f-2	12970.9	3.73022	0.383684	9.72212	2.43e-22	3.25e-21
hsa-miR-660-5p	144.636	3.76425	0.351582	10.7066	9.48e-27	1.63e-25
hsa-miR-374b-5p	212.365	3.84209	0.290714	13.216	7.09e-40	1.93e-38
hsa-miR-2355-5p	102.652	3.91645	0.386663	10.1289	4.11e-24	6.2e-23
hsa-miR-98-5p	154.66	3.9343	0.3275	12.0131	3.03e-33	6.23e-32
hsa-miR-379-5p	2187.63	3.99044	0.250248	15.946	3.04e-57	1.78e-55
hsa-miR-376c-3p	16.5683	4.01252	0.665316	6.031	1.63e-09	1.05e-08
hsa-miR-582-5p	1107.13	4.28761	0.306213	14.002	1.51e-44	5.1e-43
hsa-miR-411-5p	24.0264	4.29638	0.671318	6.39991	1.55e-10	1.08e-09
hsa-miR-203a-3p	64249.4	4.34626	0.326926	13.2943	2.5e-40	6.93e-39
hsa-miR-215-5p	2827.17	4.40714	0.476028	9.25815	2.08e-20	2.49e-19
hsa-miR-31-5p	53.8261	4.44539	0.828638	5.36469	8.11e-08	4.66e-07
hsa-miR-182-5p	47443.1	4.53731	0.279925	16.209	4.36e-59	2.65e-57
hsa-miR-708-5p	164.667	4.54314	0.416986	10.8952	1.22e-27	2.11e-26
hsa-miR-335-5p	665.342	4.65555	0.292337	15.9253	4.23e-57	2.39e-55
hsa-miR-301a-3p	44.6531	4.67809	0.692814	6.75229	1.46e-11	1.1e-10
hsa-miR-141-3p	5335.46	4.70396	0.225697	20.8419	1.8e-96	2.85e-94
hsa-miR-452-5p	358.034	4.73171	0.352376	13.428	4.14e-41	1.19e-39
hsa-miR-454-3p	25.0848	4.84182	0.641191	7.55129	4.31e-14	3.83e-13
hsa-miR-20a-5p	1693.99	4.89185	0.290377	16.8465	1.11e-63	8e-62
hsa-miR-96-5p	58.2616	5.02604	0.643112	7.81519	5.49e-15	5.2e-14
hsa-miR-653-5p	24.0844	5.04023	0.791244	6.37002	1.89e-10	1.31e-09
hsa-miR-552-3p	593.826	5.06628	0.453768	11.1649	6.05e-29	1.1e-27
hsa-miR-424-5p	433.869	5.26228	0.389718	13.5028	1.51e-41	4.49e-40
hsa-miR-628-3p	64.3192	5.39992	0.740046	7.29673	2.95e-13	2.51e-12
hsa-miR-889-3p	44.8177	5.43175	0.648798	8.37203	5.66e-17	5.71e-16
hsa-miR-144-3p	242.542	5.44688	0.514539	10.5859	3.46e-26	5.65e-25
hsa-miR-21-5p	591001	5.68832	0.163418	34.8084	1.82e-265	2.88e-262
hsa-miR-590-5p	78.0177	6.47486	0.66995	9.66469	4.26e-22	5.52e-21
hsa-miR-374a-5p	2810.33	6.95143	0.323367	21.4971	1.66e-102	2.92e-100
hsa-miR-592	114.293	7.29433	0.792505	9.20414	3.44e-20	4.01e-19
hsa-miR-577	342.872	7.61464	0.782673	9.72902	2.27e-22	3.07e-21
hsa-miR-19a-3p	199.632	8.10475	0.715183	11.3324	9.07e-30	1.69e-28
hsa-miR-135b-5p	311.529	8.4843	0.737749	11.5003	1.32e-30	2.51e-29

## Sheet: Supplementary Table. S2
Supplementary Table. S2. lncRNAs differentially expressed in CRC samples versus normal.
ENSEMBL	SYMBOL	REFSEQ	logFC	AveExpr	t	P.Value	adj.P.Val	B
ENSG00000240498	CDKN2B-AS1	NR_003529	-6.26879	-0.370879	-34.7134	3.22998e-154	3.69642e-151	342.006
ENSG00000226629	LINC00974	NR_038442	-5.28017	-4.30859	-32.4057	2.48337e-141	1.78639e-138	312.062
ENSG00000224721	LOC102724153	NR_110552	-5.08804	-2.99189	-28.739	1.70411e-120	6.04286e-118	264.448
ENSG00000224958	PGM5-AS1	NR_015423	-5.05122	-4.10327	-27.3433	1.72585e-112	4.38905e-110	246.015
ENSG00000265489	ARHGAP44-AS1	NR_104607	-4.16096	-4.06561	-25.979	1.19552e-104	2.33329e-102	228.003
ENSG00000259237	LINC02490	NR_147181	-4.42094	-4.71455	-24.936	1.16996e-98	1.87618e-96	214.257
ENSG00000256193	LINC00507	NR_046392	-3.79449	-4.92456	-24.7481	1.40007e-97	2.13634e-95	211.744
ENSG00000237125	HAND2-AS1	NR_003679	-4.86195	-1.25876	-23.3391	1.62041e-89	1.85441e-87	193.377
ENSG00000224968	LINC01645	NR_126001	-3.85507	-4.00594	-22.8673	7.91417e-87	8.1998e-85	187.184
ENSG00000243832	LINC02000	NR_135574	-3.51346	-4.49089	-22.4501	1.85758e-84	1.77153e-82	181.726
ENSG00000226306	NPY6R	NR_002713	-5.27775	-2.33505	-22.2393	2.91354e-83	2.69684e-81	179.043
ENSG00000263400	TMEM220-AS1	NR_073455	-2.94606	-1.10644	-21.9548	1.18874e-81	1.04646e-79	175.358
ENSG00000229619	MBNL1-AS1	NR_027037	-2.50573	1.46834	-21.2077	1.92792e-77	1.41514e-75	165.608
ENSG00000233215	LINC01687	NR_109959	-3.85865	-4.58613	-20.7591	6.28128e-75	4.29738e-73	159.922
ENSG00000234690	EPCAM-DT	NR_110207	-2.6807	-0.107392	-19.7533	2.42936e-69	1.35619e-67	147.096
ENSG00000225194	LINC00092	NR_024129	-2.86829	-2.6154	-19.3425	4.4218e-67	2.2536e-65	141.967
ENSG00000265369	PCAT18	NR_024259	-3.5283	-4.48943	-19.1188	7.41999e-66	3.56514e-64	139.155
ENSG00000248309	MEF2C-AS1	NR_104031	-3.17836	-3.2205	-19.0053	3.09138e-65	1.45208e-63	137.742
ENSG00000267532	MIR497HG	NR_038310	-2.38568	-1.65318	-18.9402	6.99889e-65	3.22731e-63	136.923
ENSG00000250073	ESAM-AS1	NR_120577	-2.30229	-0.492912	-18.8184	3.22178e-64	1.44848e-62	135.376
ENSG00000249859	PVT1	NR_003367	2.67719	3.65642	18.6259	3.57422e-63	1.53826e-61	132.984
ENSG00000203808	BVES-AS1	NR_037157	-3.06508	-4.2683	-18.4855	2.05758e-62	8.54845e-61	131.275
ENSG00000280798	LINC00294	NR_015451	-1.14051	3.09893	-18.2782	2.70584e-61	1.09526e-59	128.498
ENSG00000235026	DPP10-AS1	NR_036580	-5.07899	-2.84867	-18.2453	4.06727e-61	1.62542e-59	128.269
ENSG00000271952	DPP10-AS1	NR_110575	-3.2061	-4.01714	-17.9621	1.34674e-59	5.09877e-58	124.833
ENSG00000224189	HAGLR	NR_033979	-3.03522	2.71397	-17.6033	1.10374e-57	3.88415e-56	120.156
ENSG00000229694	LINC00484	NR_135306	-3.1068	-4.20282	-17.4525	6.96201e-57	2.40113e-55	118.625
ENSG00000241684	ADAMTS9-AS2	NR_038264	-3.07424	-2.54655	-17.4131	1.12521e-56	3.84911e-55	118.13
ENSG00000237686	SCIRT	NR_125864	4.30835	0.221646	17.1941	1.61239e-55	5.27897e-54	115.49
ENSG00000241158	ADAMTS9-AS1	NR_110150	-3.5917	-2.21968	-17.0945	5.38064e-55	1.71914e-53	114.258
ENSG00000232956	SNHG15	NR_003697	1.74506	4.74116	16.8957	5.92534e-54	1.80608e-52	111.72
ENSG00000269186	LINC01082	NR_103859	-3.2409	-1.19892	-16.6111	1.79907e-52	5.12388e-51	108.444
ENSG00000265688	MAFG-DT	NR_015454	2.88953	2.28953	16.3697	3.19267e-51	8.62466e-50	105.651
ENSG00000249279	LINC02057	NR_146624	-3.2076	-2.92266	-16.354	3.84386e-51	1.03284e-49	105.467
ENSG00000254166	PCAT2	NR_119373	4.33984	-0.35321	16.1797	3.03078e-50	7.8666e-49	103.436
ENSG00000228495	LINC01013	NR_038981	-2.66971	-3.58139	-16.0055	2.36111e-49	5.91499e-48	101.396
ENSG00000225383	SFTA1P	NR_027082	-2.98066	-3.35549	-15.9983	2.57009e-49	6.43212e-48	101.304
ENSG00000258274	LOC101928731	NR_110092	-3.85305	-3.70351	-15.9854	2.99105e-49	7.4708e-48	101.145
ENSG00000228013	IL6R-AS1	NR_147855	-2.3833	-3.92743	-15.9796	3.19934e-49	7.96733e-48	101.102
ENSG00000203739	PRDX6-AS1	NR_125960	-1.74188	-0.991702	-15.8893	9.23579e-49	2.24233e-47	99.9935
ENSG00000227954	TARID	NR_109982	-2.61193	-2.45642	-15.8613	1.28157e-48	3.09953e-47	99.6931
ENSG00000272686	WASL-DT	NR_170281	-1.32171	2.40428	-15.7107	7.44408e-48	1.74344e-46	97.7031
ENSG00000227467	LINC01537	NR_126364	-2.50228	-3.57401	-15.702	8.23846e-48	1.92233e-46	97.8699
ENSG00000230798	FOXD3-AS1	NR_121634	-3.04419	-3.99272	-15.6321	1.85958e-47	4.26787e-46	97.0613
ENSG00000228742	LINC02577	NR_170301	5.61248	-0.290258	15.4482	1.56857e-46	3.44908e-45	94.9439
ENSG00000255717	SNHG1	NR_003098	1.68125	5.56595	15.2446	1.63882e-45	3.44126e-44	92.2784
ENSG00000172965	MIR4435-2HG	NR_015395	1.59335	3.82205	15.23	1.9377e-45	4.05532e-44	92.2642
ENSG00000257582	LINC01475	NR_120618	-2.59348	-3.37832	-15.1879	3.14215e-45	6.5326e-44	91.962
ENSG00000205037	LOC400553	NR_120310	-2.59829	-3.85104	-15.1015	8.44705e-45	1.73326e-43	90.9891
ENSG00000272143	FGF14-AS2	NR_036487	-2.50522	-2.04947	-15.0233	2.06372e-44	4.14341e-43	90.0547
ENSG00000230709	LOC284191	NR_148948	-2.63158	-4.36735	-14.9365	5.54183e-44	1.08666e-42	89.1306
ENSG00000227508	LINC01624	NR_104177	-2.41068	-4.15739	-14.9245	6.35532e-44	1.2423e-42	88.994
ENSG00000280119	LOC285097	NR_149023	-2.93079	-3.70603	-14.9187	6.78815e-44	1.32485e-42	88.9123
ENSG00000231768	LINC01354	NR_038426	-2.66265	-3.83389	-14.7916	2.86941e-43	5.46469e-42	87.4875
ENSG00000249690	LOC729558	NR_149035	-3.35101	-4.25697	-14.7371	5.30849e-43	9.9964e-42	86.8741
ENSG00000245526	LINC00461	NR_015436	-2.66322	-4.23207	-14.7232	6.21389e-43	1.16404e-41	86.7286
ENSG00000245080	MIR3150BHG	NR_132986	-2.8164	-2.59861	-14.616	2.07847e-42	3.81969e-41	85.4837
ENSG00000229228	LINC00582	NR_034037	-2.60892	-3.82047	-14.5162	6.36935e-42	1.13812e-40	84.4114
ENSG00000231185	SPRY4-AS1	NR_120664	2.76832	-1.81741	14.4946	8.11946e-42	1.44469e-40	84.2033
ENSG00000237807	LOC100507516	NR_149032	-2.55255	-1.00216	-14.422	1.82847e-41	3.22152e-40	83.2529
ENSG00000235049	LINC00940	NR_036546	-3.29602	-2.50597	-14.413	2.02044e-41	3.54732e-40	83.2048
ENSG00000163597	SNHG16	NR_038108	1.22818	4.793	14.4071	2.15741e-41	3.77465e-40	82.8692
ENSG00000235532	LINC00402	NR_144451	-2.76319	-3.9377	-14.364	3.49212e-41	6.05101e-40	82.7225
ENSG00000261761	LINC02616	NR_134669	-2.57952	-4.75003	-14.333	4.93213e-41	8.45312e-40	82.3993
ENSG00000246379	LOC283856	NR_027078	-2.47145	-4.06093	-14.2967	7.38447e-41	1.25706e-39	81.9866
ENSG00000257913	DDN-AS1	NR_147178	2.85945	-0.291099	14.2569	1.14829e-40	1.93381e-39	81.5635
ENSG00000234184	LINC01781	NR_125940	-2.79565	-3.89997	-14.2543	1.18204e-40	1.98931e-39	81.5113
ENSG00000279727	LINC02033	NR_147141	-2.24673	-3.902	-14.2095	1.94215e-40	3.23182e-39	81.0281
ENSG00000244968	LIFR-AS1	NR_103553	-2.42245	-3.23726	-14.1663	3.1321e-40	5.15742e-39	80.5338
ENSG00000256612	CYP2B7P	NR_001278	-2.80826	-1.17907	-14.1415	4.12241e-40	6.74399e-39	80.1572
ENSG00000168405	CMAHP	NR_002174	-2.00446	1.82109	-14.018	1.6081e-39	2.56899e-38	78.5989
ENSG00000250742	LINC02381	NR_026656	-1.84721	-0.270475	-13.9712	2.68959e-39	4.28309e-38	78.2849
ENSG00000257859	CASC18	NR_110108	-2.47598	-3.83869	-13.8475	1.042e-38	1.62543e-37	77.0709
ENSG00000268388	FENDRR	NR_033925	-2.14905	3.31417	-13.7234	4.02529e-38	6.05043e-37	75.2819
ENSG00000214353	VAC14-AS1	NR_034083	2.88465	-1.20629	13.6581	8.17923e-38	1.21206e-36	75.0675
ENSG00000196756	SNHG17	NR_015366	2.0256	5.41659	13.657	8.27873e-38	1.22608e-36	74.6672
ENSG00000256643	LINC02441	NR_131985	-3.09751	0.143085	-13.5767	1.97326e-37	2.86536e-36	73.8948
ENSG00000224259	LINC01133	NR_038849	-1.8927	3.51086	-13.4627	6.73381e-37	9.54601e-36	72.4784
ENSG00000188242	PP7080	NR_024158	-2.21605	4.84639	-13.4092	1.19591e-36	1.6774e-35	71.851
ENSG00000232284	GNG12-AS1	NR_040077	-1.59862	-0.580225	-13.3267	2.89262e-36	3.98401e-35	71.3817
ENSG00000228705	LINC00659	NR_046224	5.03071	-0.689148	13.2723	5.17098e-36	7.01076e-35	70.9754
ENSG00000249346	LINC01016	NR_038989	-2.22871	-4.12911	-13.1988	1.12998e-35	1.50766e-34	70.1525
ENSG00000267454	ZNF582-DT	NR_037159	-1.93834	-1.8791	-13.1922	1.21275e-35	1.61467e-34	70.0127
ENSG00000248211	TRPC7-AS1	NR_046708	-2.61216	-2.72844	-13.1781	1.40841e-35	1.86629e-34	69.8785
ENSG00000226237	GAS1RR	NR_049794	-2.65523	-3.58578	-13.1181	2.66039e-35	3.47952e-34	69.2762
ENSG00000234817	ECI2-DT	NR_103764	-1.91869	-3.18562	-13.0814	3.92272e-35	5.0961e-34	68.8981
ENSG00000234753	FOXP4-AS1	NR_126415	2.21163	1.00483	13.0608	4.87428e-35	6.29332e-34	68.6593
ENSG00000131401	NAPSB	NR_002798	-1.83655	1.64594	-13.0358	6.34506e-35	8.13803e-34	68.1093
ENSG00000177410	ZFAS1	NR_003604	1.5968	6.87245	12.9804	1.13774e-34	1.43872e-33	67.3478
ENSG00000233532	LINC00460	NR_034119	5.26604	-0.677671	12.9707	1.2591e-34	1.5874e-33	67.8188
ENSG00000270959	LPP-AS2	NR_036497	-1.03406	0.618898	-12.9479	1.60051e-34	2.01179e-33	67.3471
ENSG00000258630	LINC02292	NR_110127	-2.21938	-3.46469	-12.8919	2.87972e-34	3.56279e-33	66.9227
ENSG00000236081	ELFN1-AS1	NR_120508	4.39858	2.29405	12.7998	7.54105e-34	9.11917e-33	65.9632
ENSG00000236144	TMEM147-AS1	NR_038396	1.72481	3.19752	12.7581	1.16503e-33	1.39676e-32	65.358
ENSG00000231172	EVA1A-AS	NR_110281	4.98604	-1.63488	12.7052	2.01815e-33	2.37879e-32	65.0785
ENSG00000278921	EPB41L4A-DT	NR_027706	-1.99675	-1.89283	-12.6752	2.75478e-33	3.22142e-32	64.6292
ENSG00000281376	ABALON	NR_131907	1.69794	0.191532	12.3936	5.00752e-32	5.56128e-31	61.7953
ENSG00000227908	FLJ31104	NR_102755	-1.63036	-2.64307	-12.3923	5.07217e-32	5.63061e-31	61.7835
ENSG00000256508	MRGPRF-AS1	NR_120541	-2.16156	-4.21164	-12.3878	5.31078e-32	5.88511e-31	61.7766
ENSG00000182487	NCF1B	NR_003186	-2.19141	-1.08879	-12.3542	7.4845e-32	8.21793e-31	61.2975
ENSG00000182841	RRP7BP	NR_002184	1.19945	2.76185	12.278	1.62695e-31	1.75275e-30	60.4527
ENSG00000171101	SIGLEC17P	NR_002804	-2.34791	-2.03068	-12.2718	1.7325e-31	1.86327e-30	60.5124
ENSG00000203585	LINC02408	NR_103861	-2.21473	-3.85392	-12.2645	1.86713e-31	1.99952e-30	60.5175
ENSG00000246223	LINC01550	NR_015430	-2.58501	-1.93751	-12.2379	2.44458e-31	2.61015e-30	60.1545
ENSG00000250654	LOC100240735	NR_026658	-2.11183	-3.64854	-12.215	3.08354e-31	3.27986e-30	60.016
ENSG00000171658	NMRAL2P	NR_033752	-2.07802	-0.240539	-12.1787	4.45222e-31	4.6901e-30	59.4705
ENSG00000230524	COL6A4P1	NR_027927	2.22328	-2.39192	12.0491	1.64348e-30	1.6882e-29	58.4325
ENSG00000258137	LOC102724050	NR_120486	-2.35707	-4.58449	-12.044	1.73002e-30	1.77637e-29	58.3327
ENSG00000271614	ATP2B1-AS1	NR_028138	-1.10628	-0.145577	-11.9973	2.76278e-30	2.80365e-29	57.714
ENSG00000167912	LOC100505501	NR_149030	-2.06177	0.165001	-11.9697	3.64407e-30	3.67575e-29	57.3511
ENSG00000232871	SEC1P	NR_004401	-1.78277	-2.43972	-11.9357	5.11677e-30	5.1243e-29	57.197
ENSG00000261373	VPS9D1-AS1	NR_036480	2.38211	3.35427	11.9246	5.71681e-30	5.7116e-29	56.9573
ENSG00000245105	A2M-AS1	NR_026971	-1.67021	-1.29717	-11.8826	8.68933e-30	8.60288e-29	56.6189
ENSG00000230006	ANKRD36BP2	NR_015424	-2.65039	-0.183528	-11.8585	1.10379e-29	1.08852e-28	56.2368
ENSG00000259040	BLOC1S5-TXNDC5	NR_037616	-1.97836	-3.55304	-11.8491	1.21224e-29	1.19314e-28	56.3776
ENSG00000267254	ZNF790-AS1	NR_040027	-1.73965	-2.3497	-11.8382	1.35132e-29	1.3264e-28	56.2311
ENSG00000277030	MIR8071-2	NR_107059	-2.3132	-4.11644	-11.8334	1.41712e-29	1.3899e-28	56.2354
ENSG00000259291	ZNF710-AS1	NR_146321	-1.21088	2.24729	-11.7805	2.39242e-29	2.31669e-28	55.3407
ENSG00000230487	PSMG3-AS1	NR_021487	-1.14429	1.91039	-11.7344	3.77344e-29	3.62888e-28	54.9323
ENSG00000272150	NBPF25P	NR_104217	-1.11794	-0.235477	-11.6555	8.21268e-29	7.79972e-28	54.355
ENSG00000254838	GVINP1	NR_003945	-1.78337	0.956282	-11.6187	1.1788e-28	1.11114e-27	53.8423
ENSG00000165178	NCF1C	NR_003187	-1.95849	-0.022964	-11.6125	1.25287e-28	1.1792e-27	53.8688
ENSG00000245614	DDX11-AS1	NR_038927	1.45998	-0.265254	11.4867	4.28133e-28	3.91184e-27	52.8336
ENSG00000233968	LOC101928834	NR_120646	-2.18483	-3.15072	-11.4476	6.2611e-28	5.66424e-27	52.4514
ENSG00000234912	SNHG20	NR_027058	1.13804	2.6565	11.4286	7.52819e-28	6.7746e-27	52.0814
ENSG00000215866	LINC01356	NR_103746	2.49113	-0.506846	11.4176	8.37277e-28	7.51251e-27	52.2143
ENSG00000228109	MELTF-AS1	NR_038285	1.70601	1.06465	11.4113	8.90462e-28	7.97267e-27	52.0609
ENSG00000224914	LINC00863	NR_029408	-1.02827	0.296626	-11.4094	9.07047e-28	8.10963e-27	51.9398
ENSG00000253414	LINC01605	NR_121620	3.03365	0.949956	11.3436	1.71308e-27	1.51228e-26	51.467
ENSG00000248441	LETR1	NR_034095	-1.82001	-1.57504	-11.3324	1.90848e-27	1.68006e-26	51.2832
ENSG00000232021	LEF1-AS1	NR_029373	2.1058	-2.02329	11.3282	1.98828e-27	1.74847e-26	51.4014
ENSG00000242258	LINC00996	NR_034033	-1.84518	-0.757257	-11.2541	4.05582e-27	3.51267e-26	50.4834
ENSG00000257588	AQP5-AS1	NR_110589	4.0473	-2.36397	11.252	4.13833e-27	3.58166e-26	50.7252
ENSG00000253438	PCAT1	NR_045262	2.11431	-2.23155	11.2286	5.17832e-27	4.45878e-26	50.4613
ENSG00000197989	SNHG12	NR_024127	1.32154	3.83199	11.1609	9.89841e-27	8.39381e-26	49.4268
ENSG00000222041	CYTOR	NR_024204	1.4119	2.93525	11.146	1.14066e-26	9.63056e-26	49.3823
ENSG00000256690	STX5-DT	NR_135084	1.66214	-1.12928	11.1193	1.47198e-26	1.2374e-25	49.3746
ENSG00000224307	LOC101929331	NR_121587	-1.97711	-2.90336	-11.0786	2.16831e-26	1.80707e-25	48.9377
ENSG00000260549	MT1L	NR_001447	-1.93553	-0.191458	-11.0689	2.37595e-26	1.97293e-25	48.6814
ENSG00000241316	SUCLG2-AS1	NR_109992	-1.39191	-1.19821	-11.0663	2.43704e-26	2.02033e-25	48.7585
ENSG00000229261	LOC101928994	NR_120648	-2.08577	-2.1793	-11.0618	2.5432e-26	2.10626e-25	48.7401
ENSG00000215417	MIR17HG	NR_027349	2.43696	1.23075	10.9917	4.93774e-26	4.02713e-25	48.1024
ENSG00000267123	SCAT1	NR_110848	2.98901	-1.79144	10.9775	5.64319e-26	4.59058e-25	48.1122
ENSG00000260942	CAPN10-DT	NR_103792	1.24434	1.33843	10.9396	8.06928e-26	6.49282e-25	47.5556
ENSG00000245910	SNHG6	NR_002599	1.16576	6.04082	10.8432	1.99525e-25	1.57278e-24	46.2221
ENSG00000224186	PITX1-AS1	NR_161235	1.19892	0.80112	10.8382	2.09046e-25	1.64474e-24	46.6452
ENSG00000281756	C2-AS1	NR_104191	2.60478	-2.92091	10.8161	2.56964e-25	2.01294e-24	46.6384
ENSG00000257698	GIHCG	NR_038269	-1.32659	-0.472898	-10.8101	2.71908e-25	2.12801e-24	46.3257
ENSG00000230176	LINC01433	NR_033917	2.13685	-3.77378	10.7796	3.61324e-25	2.80168e-24	46.3131
ENSG00000253696	KBTBD11-OT1	NR_126346	-1.64438	-1.14713	-10.7512	4.70676e-25	3.62613e-24	45.8123
ENSG00000170858	LILRP2	NR_003061	-1.99998	-3.74105	-10.7097	6.92065e-25	5.29931e-24	45.5468
ENSG00000264175	MIR3189	NR_036156	2.89601	-1.87794	10.7063	7.13959e-25	5.46529e-24	45.6049
ENSG00000197549	PRAMENP	NR_135291	-2.62684	-3.76526	-10.6742	9.61394e-25	7.28409e-24	45.2019
ENSG00000204241	LINC02731	NR_027276	-1.91769	-2.67713	-10.6564	1.13392e-24	8.56287e-24	45.012
ENSG00000243479	MNX1-AS1	NR_038835	1.80022	1.82438	10.6247	1.51957e-24	1.1383e-23	44.6514
ENSG00000276712	MIR7111	NR_106961	2.18713	-2.92076	10.615	1.66199e-24	1.24129e-23	44.7867
ENSG00000242125	SNHG3	NR_002909	1.33859	5.1645	10.6024	1.86603e-24	1.39038e-23	44.0838
ENSG00000201512	SNORA71C	NR_003017	2.75854	-1.79886	10.5287	3.67569e-24	2.7004e-23	43.9801
ENSG00000268941	LINC01711	NR_125359	2.67194	-3.19934	10.5046	4.58089e-24	3.35173e-23	43.805
ENSG00000241163	LINC00877	NR_104116	-1.89179	-2.69115	-10.4924	5.1221e-24	3.73795e-23	43.5244
ENSG00000261008	LINC01572	NR_126330	1.65273	-0.682424	10.4865	5.40857e-24	3.94357e-23	43.5119
ENSG00000223485	LINC01615	NR_132622	2.74962	-2.44862	10.4646	6.60423e-24	4.80008e-23	43.4242
ENSG00000227630	LINC01132	NR_038856	1.52856	-0.360377	10.4547	7.23053e-24	5.24016e-23	43.2069
ENSG00000256940	PPP1R14B-AS1	NR_135086	1.72487	0.508232	10.4269	9.31434e-24	6.7002e-23	42.9267
ENSG00000254703	SENCR	NR_038908	-1.51673	-2.18458	-10.3805	1.41945e-23	1.01125e-22	42.5062
ENSG00000262585	LINC01979	NR_110850	2.61916	0.500699	10.3662	1.61615e-23	1.14748e-22	42.4155
ENSG00000222365	SNORD12B	NR_003695	2.50836	-2.59262	10.3656	1.62495e-23	1.15276e-22	42.5323
ENSG00000241749	RPSAP52	NR_026825	2.04066	-2.12236	10.3474	1.91684e-23	1.35334e-22	42.3393
ENSG00000234456	MAGI2-AS3	NR_038343	-1.52529	1.81814	-10.3473	1.91901e-23	1.3545e-22	41.8675
ENSG00000213468	FIRRE	NR_026975	4.39544	-0.725759	10.3019	2.89232e-23	2.02277e-22	41.9572
ENSG00000250056	LINC01018	NR_024423	-2.39133	-3.58242	-10.2884	3.26551e-23	2.2743e-22	41.7134
ENSG00000262188	LINC01978	NR_110851	3.11485	0.72938	10.2883	3.2691e-23	2.27616e-22	41.7289
ENSG00000236305	SLC12A9-AS1	NR_146550	1.87051	-0.261441	10.221	5.99033e-23	4.11511e-22	41.1264
ENSG00000218358	RAET1K	NR_024045	2.52748	-2.57373	10.1814	8.53916e-23	5.83104e-22	40.8969
ENSG00000261737	CLCA4-AS1	NR_135837	-1.1236	-0.70179	-10.155	1.08139e-22	7.33857e-22	40.4302
ENSG00000267288	LOC105371795	NR_135646	1.89277	-0.780126	10.1421	1.21382e-22	8.21296e-22	40.4517
ENSG00000281103	TRG-AS1	NR_040085	-1.58384	-0.483431	-10.1175	1.5106e-22	1.01664e-21	40.0543
ENSG00000231298	MANCR	NR_024475	-2.19709	-1.8897	-10.1159	1.53351e-22	1.0315e-21	40.1033
ENSG00000026036	RTEL1-TNFRSF6B	NR_037882	1.82545	2.19129	10.0563	2.60301e-22	1.72554e-21	39.5355
ENSG00000218416	LOC100130449	NR_024014	-2.30541	-2.65641	-10.0497	2.76015e-22	1.82778e-21	39.5633
ENSG00000255571	MIR9-3HG	NR_015411	-1.83572	-2.33364	-10.0028	4.18003e-22	2.75067e-21	39.1556
ENSG00000228549	LOC112267871	NR_160657	-1.97806	-3.31351	-10.0002	4.27676e-22	2.81212e-21	39.1744
ENSG00000249082	EPIST	NR_105049	-2.06572	-2.38638	-9.98803	4.76322e-22	3.12057e-21	39.0225
ENSG00000231367	LINC02613	NR_110259	-1.89765	-3.7203	-9.96279	5.95058e-22	3.87526e-21	38.8694
ENSG00000261105	LMO7-AS1	NR_120410	2.30279	-2.08075	9.93208	7.79662e-22	5.03838e-21	38.69
ENSG00000227502	MROCKI	NR_038863	-1.3764	0.114883	-9.89734	1.05766e-21	6.78954e-21	38.092
ENSG00000249231	CASC16	NR_033920	-1.74573	-3.02253	-9.88379	1.19104e-21	7.62249e-21	38.1575
ENSG00000232442	MHENCR	NR_132417	1.60922	2.43361	9.8832	1.19722e-21	7.65815e-21	37.9931
ENSG00000237070	LOC105375166	NR_134258	-2.1863	0.247122	-9.88139	1.21635e-21	7.77459e-21	37.8751
ENSG00000230943	LINC02541	NR_125844	-1.63753	-2.94893	-9.87603	1.27476e-21	8.13963e-21	38.0907
ENSG00000200879	SNORD14E	NR_003125	2.28982	-2.31823	9.87014	1.34216e-21	8.55918e-21	38.1637
ENSG00000257671	KRT7-AS	NR_146274	2.53348	-2.971	9.85359	1.55111e-21	9.84928e-21	38.0525
ENSG00000263718	SEPTIN9-DT	NR_136503	-1.74112	-3.04218	-9.82733	1.95088e-21	1.2307e-20	37.6735
ENSG00000267365	KCNJ2-AS1	NR_036534	-1.30828	0.141522	-9.8011	2.45174e-21	1.53475e-20	37.2645
ENSG00000218357	LINC01644	NR_109967	-1.97252	-4.28997	-9.78997	2.701e-21	1.68659e-20	37.4018
ENSG00000238062	SPATA3-AS1	NR_033879	1.97038	-0.637886	9.78532	2.81253e-21	1.75449e-20	37.3454
ENSG00000257842	NOVA1-DT	NR_147061	-2.82246	-3.18083	-9.75208	3.75342e-21	2.32758e-20	36.9878
ENSG00000206754	SNORD101	NR_002434	1.80657	-2.30113	9.70456	5.66341e-21	3.47521e-20	36.7249
ENSG00000238042	LINC02257	NR_149057	3.21262	-3.20994	9.6438	9.56212e-21	5.79691e-20	36.2829
ENSG00000265485	LINC01915	NR_040033	-1.66933	-1.57949	-9.63189	1.05922e-20	6.41214e-20	35.9243
ENSG00000227375	DLG1-AS1	NR_038289	-1.61164	-2.61649	-9.63171	1.0609e-20	6.42073e-20	35.9843
ENSG00000218018	RBM38-AS1	NR_149006	-1.44013	-2.56563	-9.61539	1.2205e-20	7.34954e-20	35.8491
ENSG00000248890	HHIP-AS1	NR_037595	-1.56097	-0.982744	-9.61235	1.2527e-20	7.53263e-20	35.7249
ENSG00000271856	LINC01215	NR_110028	-1.88789	-2.2251	-9.59512	1.45214e-20	8.70279e-20	35.6408
ENSG00000246090	LOC100507053	NR_037884	-1.1234	-0.118895	-9.58237	1.61977e-20	9.68206e-20	35.431
ENSG00000246228	CASC8	NR_024393	2.53823	0.333047	9.57984	1.65512e-20	9.8887e-20	35.5731
ENSG00000222019	URAHP	NR_027335	1.46945	-0.716097	9.579	1.66715e-20	9.9582e-20	35.5709
ENSG00000230316	FEZF1-AS1	NR_036484	6.42121	0.0600878	9.55615	2.02674e-20	1.20341e-19	35.5344
ENSG00000236345	SCAT8	NR_157848	2.90749	-1.98386	9.5359	2.4091e-20	1.4238e-19	35.3241
ENSG00000229404	LINC00858	NR_038220	4.84531	-0.750329	9.50669	3.08985e-20	1.81632e-19	35.0991
ENSG00000248596	LOC643201	NR_036494	-2.13424	-1.9346	-9.5054	3.12394e-20	1.8355e-19	34.8545
ENSG00000135747	ZNF670-ZNF695	NR_037894	1.56157	-1.6012	9.49901	3.29834e-20	1.93437e-19	34.945
ENSG00000243742	RPLP0P2	NR_002775	1.77584	0.966987	9.47323	4.10574e-20	2.3956e-19	34.6115
ENSG00000236404	VLDLR-AS1	NR_015375	-1.92296	-2.41836	-9.47146	4.16789e-20	2.43074e-19	34.6088
ENSG00000221539	SNORD99	NR_003077	1.58157	-1.54457	9.44391	5.26406e-20	3.05306e-19	34.4829
ENSG00000257219	LNCOG	NR_146531	2.06908	-3.85155	9.43724	5.56984e-20	3.22446e-19	34.5421
ENSG00000259658	LOC100128108	NR_168283	-1.52306	-3.54394	-9.43184	5.83041e-20	3.37143e-19	34.349
ENSG00000233093	LINC00892	NR_038461	-1.62576	-2.41279	-9.42806	6.01975e-20	3.47772e-19	34.2592
ENSG00000225091	SNORA71A	NR_002911	2.78166	-1.79793	9.40931	7.05314e-20	4.05242e-19	34.2539
ENSG00000221500	SNORD100	NR_002435	1.59744	-1.88574	9.39087	8.24065e-20	4.71641e-19	34.0578
ENSG00000233016	SNHG7	NR_003672	1.189	5.2424	9.38948	8.33727e-20	4.76954e-19	33.4588
ENSG00000244342	LINC00698	NR_027104	2.37514	-3.71538	9.36161	1.05429e-19	5.99723e-19	33.9179
ENSG00000261798	LOC101929536	NR_135805	1.89419	-1.64103	9.36083	1.06124e-19	6.03405e-19	33.8104
ENSG00000248323	LUCAT1	NR_103548	2.71007	-1.94779	9.35719	1.09421e-19	6.21399e-19	33.8251
ENSG00000259426	KIF23-AS1	NR_132969	1.15374	-1.28809	9.35425	1.1216e-19	6.36434e-19	33.7047
ENSG00000226419	SLC16A1-AS1	NR_103743	1.584	1.62451	9.31031	1.62167e-19	9.12377e-19	33.1986
ENSG00000262185	LINC02861	NR_120311	-1.32187	-3.01691	-9.30778	1.6563e-19	9.31443e-19	33.3016
ENSG00000200913	SNORD46	NR_000024	1.84645	-2.38663	9.28552	1.99548e-19	1.11744e-18	33.2202
ENSG00000234741	GAS5	NR_002578	1.08996	7.50606	9.27709	2.14109e-19	1.19765e-18	32.4057
ENSG00000273723	SUGT1-DT	NR_170300	1.54676	0.023474	9.27133	2.24662e-19	1.25612e-18	32.9707
ENSG00000233237	LINC00472	NR_026807	-1.73611	-3.66461	-9.26779	2.31386e-19	1.29199e-18	32.9877
ENSG00000226696	LENG8-AS1	NR_126418	1.08254	1.32448	9.25109	2.65978e-19	1.47826e-18	32.7016
ENSG00000254560	BBOX1-AS1	NR_125766	3.91819	0.192883	9.24523	2.79294e-19	1.55056e-18	32.8507
ENSG00000259240	MIR4713HG	NR_146310	1.9719	-2.35095	9.22986	3.17421e-19	1.75681e-18	32.7644
ENSG00000243069	ARHGEF26-AS1	NR_037901	-2.06166	-3.3759	-9.22439	3.32212e-19	1.83544e-18	32.603
ENSG00000227258	SMIM2-AS1	NR_104064	-1.73684	1.54558	-9.22386	3.33653e-19	1.843e-18	32.2212
ENSG00000200534	SNORA33	NR_002436	1.58251	-0.393938	9.22311	3.35761e-19	1.85423e-18	32.5964
ENSG00000275491	LINC01730	NR_109859	2.28064	-2.06249	9.2213	3.40838e-19	1.88145e-18	32.6945
ENSG00000266916	ZNF793-AS1	NR_110723	-1.92352	-1.91006	-9.17111	5.16939e-19	2.8177e-18	32.0919
ENSG00000222345	SNORD19C	NR_145744	1.68455	-2.37713	9.15655	5.83113e-19	3.17222e-18	32.1555
ENSG00000228314	CYP4F29P	NR_026755	-2.23068	-3.09568	-9.14466	6.43326e-19	3.48923e-18	31.9303
ENSG00000265142	MIR133A1HG	NR_110369	-2.04522	-4.40162	-9.11369	8.30647e-19	4.4715e-18	31.7505
ENSG00000101898	MCTS2P	NR_003677	1.31899	0.616199	9.09531	9.66375e-19	5.1811e-18	31.4876
ENSG00000173811	CCDC13-AS1	NR_046732	-1.47214	-3.35379	-9.06617	1.22784e-18	6.54805e-18	31.3369
ENSG00000247809	NR2F2-AS1	NR_102743	-1.53215	-1.99599	-9.06492	1.24056e-18	6.61309e-18	31.2522
ENSG00000237054	PRMT5-AS1	NR_120599	1.45868	-1.42877	9.04692	1.43786e-18	7.6422e-18	31.2118
ENSG00000245750	DRAIC	NR_026979	-2.19851	-0.196575	-9.03618	1.5701e-18	8.32394e-18	30.8398
ENSG00000232229	LINC00865	NR_038382	-1.66012	-0.246081	-9.00919	1.95789e-18	1.0319e-17	30.666
ENSG00000214039	LINC02418	NR_024457	7.32909	2.25453	8.977	2.5458e-18	1.33616e-17	30.7197
ENSG00000223561	LOC646588	NR_157808	-1.75282	-2.25334	-8.93853	3.48096e-18	1.81337e-17	30.2389
ENSG00000229124	VIM-AS1	NR_108060	-1.31359	-1.04532	-8.92998	3.73095e-18	1.94119e-17	30.1177
ENSG00000212452	SNORD69	NR_003057	1.92245	-2.97837	8.92745	3.80839e-18	1.98066e-17	30.3477
ENSG00000227544	LOC100506725	NR_108082	-1.50896	-3.73019	-8.91809	4.10861e-18	2.13152e-17	30.1634
ENSG00000235621	LINC00494	NR_026958	-2.0784	-2.91974	-8.89121	5.10741e-18	2.63125e-17	29.8847
ENSG00000250072	SH3TC2-DT	NR_122044	2.30573	-3.06119	8.88298	5.45848e-18	2.80523e-17	30.0086
ENSG00000260105	AOC4P	NR_002773	-1.58986	-3.46205	-8.87964	5.608e-18	2.88031e-17	29.8402
ENSG00000237984	PTENP1	NR_023917	-1.03558	-0.364724	-8.85132	7.04719e-18	3.60258e-17	29.4555
ENSG00000268895	A1BG-AS1	NR_015380	-1.25213	-1.39174	-8.82537	8.68458e-18	4.41097e-17	29.312
ENSG00000253428	LINC01942	NR_146727	2.09374	-3.79726	8.82421	8.76561e-18	4.45033e-17	29.5661
ENSG00000267213	DPY19L3-DT	NR_046201	1.55972	-1.23163	8.81216	9.65703e-18	4.89698e-17	29.3282
ENSG00000255248	MIR100HG	NR_024430	-1.63217	1.57584	-8.81198	9.67112e-18	4.90314e-17	28.8953
ENSG00000227110	LMCD1-AS1	NR_033378	1.47171	-1.48161	8.80169	1.05035e-17	5.31445e-17	29.2529
ENSG00000201302	SNORA65	NR_002449	1.41487	-1.44407	8.80058	1.05972e-17	5.35754e-17	29.2414
ENSG00000254862	LGR4-AS1	NR_131169	-1.27908	-3.18493	-8.79973	1.06699e-17	5.39215e-17	29.2055
ENSG00000229056	HECW2-AS1	NR_110225	-1.59341	-2.00691	-8.7836	1.21422e-17	6.11531e-17	29.0008
ENSG00000234779	BNC2-AS1	NR_151723	-1.62055	-4.22573	-8.77334	1.31825e-17	6.62071e-17	29.0375
ENSG00000248538	LOC157273	NR_040039	2.61151	-3.12608	8.76765	1.37957e-17	6.92178e-17	29.1124
ENSG00000256802	LOC100130111	NR_135221	-2.20485	-0.206627	-8.75529	1.52292e-17	7.62279e-17	28.5996
ENSG00000232803	SLCO4A1-AS1	NR_024470	2.87807	2.37385	8.74046	1.71428e-17	8.54832e-17	28.6265
ENSG00000206630	SNORD60	NR_002736	1.86378	-2.12083	8.74039	1.71531e-17	8.55177e-17	28.8249
ENSG00000261556	SMG1P7	NR_033959	1.11229	1.08062	8.71829	2.0457e-17	1.01567e-16	28.4352
ENSG00000235652	FBXO30-DT	NR_038244	-1.14349	-0.401817	-8.71115	2.16537e-17	1.0736e-16	28.344
ENSG00000245812	LINC02202	NR_109890	-1.32906	-2.33563	-8.68037	2.76553e-17	1.35992e-16	28.2211
ENSG00000280693	SH3PXD2A-AS1	NR_038940	2.40447	1.45304	8.67103	2.97809e-17	1.46101e-16	28.1152
ENSG00000233452	STXBP5-AS1	NR_034115	-1.02222	0.432338	-8.66909	3.0242e-17	1.48306e-16	27.9539
ENSG00000212493	SNORD19	NR_003047	1.71914	-3.27453	8.62684	4.22504e-17	2.0564e-16	27.9849
ENSG00000255733	IFNG-AS1	NR_104124	-1.91705	-3.63676	-8.57418	6.39763e-17	3.07979e-16	27.4381
ENSG00000227210	LOC101928222	NR_110235	1.94951	-3.14558	8.55565	7.39963e-17	3.5479e-16	27.4367
ENSG00000269904	MAP2K4P1	NR_029423	-1.32831	-2.86885	-8.55374	7.51181e-17	3.60032e-16	27.263
ENSG00000246339	EXTL3-AS1	NR_126027	1.85957	-1.85365	8.52627	9.31572e-17	4.4362e-16	27.1425
ENSG00000204706	MAMDC2-AS1	NR_040076	-1.4958	-2.32889	-8.51324	1.03152e-16	4.88997e-16	26.9152
ENSG00000183199	HSP90AB3P	NR_036694	1.58742	0.981515	8.50501	1.10002e-16	5.20393e-16	26.8172
ENSG00000255277	ABCC6P2	NR_023387	-1.58511	-0.722459	-8.46946	1.45136e-16	6.8097e-16	26.465
ENSG00000234975	FTH1P2	NR_002200	-1.36593	-1.15266	-8.44557	1.74767e-16	8.14984e-16	26.3279
ENSG00000207554	MIR647	NR_030377	1.62953	-0.514609	8.4376	1.8592e-16	8.65875e-16	26.3803
ENSG00000212588	SNORA26	NR_003016	1.71178	-1.58571	8.42986	1.97432e-16	9.17957e-16	26.3828
ENSG00000199133	MIRLET7D	NR_029481	-1.50496	-3.28382	-8.41207	2.26628e-16	1.05041e-15	26.1918
ENSG00000231252	LOC101926964	NR_110628	2.95619	-1.49254	8.39763	2.53406e-16	1.17164e-15	26.19
ENSG00000262050	LOC105371592	NR_136412	-1.1417	-1.2271	-8.39721	2.54229e-16	1.17445e-15	25.9782
ENSG00000255507	UVRAG-DT	NR_144531	1.48742	-3.10911	8.35411	3.54537e-16	1.62501e-15	25.8761
ENSG00000280997	CCAT2	NR_109834	2.40507	-3.6447	8.35303	3.57523e-16	1.6384e-15	25.9268
ENSG00000245149	RNF139-AS1	NR_108047	1.16634	0.916244	8.35271	3.58387e-16	1.64206e-15	25.6281
ENSG00000226476	LINC01748	NR_146508	3.26673	-0.082989	8.35108	3.62906e-16	1.66155e-15	25.7761
ENSG00000231221	LINC01593	NR_135071	2.36496	-4.12063	8.32477	4.44278e-16	2.02308e-15	25.7234
ENSG00000258913	LINC02691	NR_146611	-2.00373	-3.1669	-8.31269	4.87471e-16	2.21495e-15	25.4104
ENSG00000267470	ZNF571-AS1	NR_038247	-1.45998	-1.77878	-8.27982	6.2699e-16	2.83101e-15	25.107
ENSG00000259225	LINC02345	NR_120330	2.52771	-2.42616	8.27046	6.73472e-16	3.0349e-15	25.2578
ENSG00000135477	KRT87P	NR_146088	2.11869	-3.67918	8.2473	8.03679e-16	3.6036e-15	25.1255
ENSG00000261390	MAFTRR	NR_104663	-1.54463	-2.40759	-8.23475	8.84309e-16	3.95738e-15	24.8036
ENSG00000236841	LOC101929532	NR_110255	2.11667	-3.01137	8.21148	1.05555e-15	4.70363e-15	24.8261
ENSG00000261863	LINC01996	NR_145431	3.01925	-2.76061	8.20557	1.10399e-15	4.91256e-15	24.8088
ENSG00000229419	RALGAPA1P1	NR_104269	-1.65024	-0.630161	-8.17514	1.3904e-15	6.15873e-15	24.2181
ENSG00000206622	SNORA69	NR_002584	1.76323	-3.86994	8.17478	1.3942e-15	6.17447e-15	24.58
ENSG00000280109	PLAC4	NR_148920	3.15096	-0.263217	8.16985	1.44725e-15	6.40152e-15	24.4252
ENSG00000229891	LINC01315	NR_120595	1.55865	1.99688	8.16674	1.48164e-15	6.55019e-15	24.1766
ENSG00000272752	STAG3L5P-PVRIG2P-PILRB	NR_036569	1.19494	1.03891	8.14724	1.71687e-15	7.56886e-15	24.0766
ENSG00000267968	LOC105372441	NR_131203	-1.99909	-2.86355	-8.11666	2.16193e-15	9.48272e-15	23.9309
ENSG00000223392	CLDN10-AS1	NR_046533	2.91956	-3.44187	8.09531	2.53838e-15	1.10934e-14	24.0106
ENSG00000206195	DUXAP8	NR_122113	2.82465	-0.528448	8.09318	2.57925e-15	1.12602e-14	23.8497
ENSG00000243836	WDR86-AS1	NR_034012	-1.36593	-2.85614	-8.07542	2.94683e-15	1.2805e-14	23.6514
ENSG00000246985	SOCS2-AS1	NR_038263	-1.02789	-0.0631588	-8.06345	3.22342e-15	1.39635e-14	23.3968
ENSG00000257596	SCAT2	NR_157844	1.5341	-1.41749	8.03827	3.89123e-15	1.67699e-14	23.4333
ENSG00000253716	MINCR	NR_120682	1.15537	2.23575	8.03451	4.00194e-15	1.72381e-14	23.1471
ENSG00000224116	INHBA-AS1	NR_027118	1.8514	-3.31754	8.02357	4.34234e-15	1.86438e-14	23.4419
ENSG00000174171	LOC105370792	NR_135681	3.01851	-0.266678	8.01375	4.67217e-15	2.00189e-14	23.2632
ENSG00000281706	LINC01012	NR_038292	1.10521	-0.105217	8.00543	4.97073e-15	2.12584e-14	23.1008
ENSG00000247774	PCED1B-AS1	NR_026544	-1.10657	1.24824	-7.99813	5.24806e-15	2.24064e-14	22.7825
ENSG00000212978	LOC339803	NR_036496	-1.07437	-0.12779	-7.99295	5.45424e-15	2.32551e-14	22.8799
ENSG00000232233	LINC02043	NR_125409	1.77816	-3.8854	7.97884	6.05718e-15	2.5756e-14	23.1404
ENSG00000237248	LINC00987	NR_036466	-1.05814	-1.0105	-7.96013	6.95843e-15	2.94564e-14	22.7103
ENSG00000231999	LRRC8C-DT	NR_033981	-1.18475	-2.31701	-7.94051	8.04644e-15	3.39282e-14	22.6419
ENSG00000088340	FER1L4	NR_001442	2.44632	3.42155	7.90817	1.02163e-14	4.28194e-14	22.2165
ENSG00000249816	LINC00964	NR_027321	-1.57486	-4.00122	-7.89589	1.11835e-14	4.67486e-14	22.3953
ENSG00000253686	LINC01484	NR_108027	1.72932	-2.73474	7.89042	1.16429e-14	4.86044e-14	22.4394
ENSG00000267058	LOC100505715	NR_038334	-1.49623	-2.73317	-7.87714	1.28368e-14	5.34644e-14	22.1914
ENSG00000249306	LINC01411	NR_125806	4.07935	-1.59421	7.79606	2.32329e-14	9.53593e-14	21.8109
ENSG00000268324	LRRC2-AS1	NR_073385	1.63608	-3.52149	7.79583	2.32721e-14	9.54892e-14	21.7972
ENSG00000249550	LINC01234	NR_110025	4.93689	-0.683612	7.78451	2.52718e-14	1.03358e-13	21.7198
ENSG00000254319	LOC101927815	NR_125423	-2.02875	-3.24026	-7.76618	2.88752e-14	1.17636e-13	21.4011
ENSG00000268621	IGFL2-AS1	NR_135234	3.46864	-2.37191	7.73595	3.59521e-14	1.45455e-13	21.3929
ENSG00000236393	LOC101927476	NR_110386	1.466	-2.74998	7.72735	3.82613e-14	1.54623e-13	21.2625
ENSG00000235214	FAM83C-AS1	NR_109815	1.61147	-3.76551	7.70162	4.60756e-14	1.85317e-13	21.1394
ENSG00000243224	LOC101929054	NR_135307	1.1971	-1.94757	7.68746	5.10285e-14	2.04675e-13	20.9203
ENSG00000228146	CASP16P	NR_132322	-1.36805	-1.44666	-7.68698	5.1204e-14	2.05346e-13	20.7625
ENSG00000215146	LOC441666	NR_024380	-1.84512	-2.48938	-7.66245	6.10871e-14	2.43661e-13	20.6276
ENSG00000199753	SNORD104	NR_004380	1.53612	-0.0496298	7.65781	6.31609e-14	2.51694e-13	20.6237
ENSG00000205293	LINC01602	NR_130934	3.10447	-3.41154	7.64907	6.72466e-14	2.67763e-13	20.8019
ENSG00000268403	LOC644656	NR_036539	1.03561	-0.0971296	7.56063	1.26459e-13	4.94156e-13	19.9165
ENSG00000235505	CASP4LP	NR_034078	-1.18649	0.717442	-7.54777	1.38554e-13	5.39914e-13	19.6101
ENSG00000246777	LOC106699570	NR_133569	-1.086	-2.8213	-7.53421	1.5254e-13	5.92759e-13	19.7855
ENSG00000201823	SNORD48	NR_002745	1.99191	-4.06019	7.5294	1.57822e-13	6.12812e-13	19.9644
ENSG00000233217	MROH3P	NR_147176	-1.60851	-1.20564	-7.51879	1.70129e-13	6.58771e-13	19.5519
ENSG00000243629	LINC00880	NR_034007	1.19795	-2.75795	7.50194	1.91658e-13	7.39068e-13	19.6709
ENSG00000236780	LINC01829	NR_038844	-1.5354	-4.25805	-7.49999	1.94309e-13	7.48489e-13	19.6075
ENSG00000199477	SNORA31	NR_002967	1.68191	-1.61991	7.48108	2.22032e-13	8.51112e-13	19.4859
ENSG00000250584	LINC01511	NR_125810	2.74991	-3.4591	7.45591	2.65046e-13	1.0103e-12	19.4563
ENSG00000274253	LOC283683	NR_040057	-1.6844	-4.03514	-7.45201	2.7241e-13	1.03649e-12	19.2578
ENSG00000226235	LEMD1-AS1	NR_038425	2.08723	-3.80459	7.43311	3.11025e-13	1.17896e-12	19.2914
ENSG00000224177	LINC00570	NR_047499	-1.4533	-2.39636	-7.42605	3.26817e-13	1.23678e-12	18.9981
ENSG00000269821	KCNQ1OT1	NR_002728	1.70028	2.4694	7.42306	3.33721e-13	1.26101e-12	18.815
ENSG00000214188	ST7-OT4	NR_002329	1.82368	-3.33271	7.39894	3.95023e-13	1.48573e-12	19.0212
ENSG00000280213	UCKL1-AS1	NR_027287	1.41944	0.176741	7.39076	4.18228e-13	1.57136e-12	18.7472
ENSG00000225366	TDGF1P3	NR_002718	2.02648	-3.58864	7.38479	4.36014e-13	1.63575e-12	18.9508
ENSG00000260442	ATP2A1-AS1	NR_046287	1.42276	-0.761265	7.37296	4.73468e-13	1.77257e-12	18.6793
ENSG00000238133	MAP3K20-AS1	NR_033882	2.23116	-0.422117	7.36604	4.96837e-13	1.85591e-12	18.6511
ENSG00000186235	LINC02610	NR_026925	-1.44937	-2.8961	-7.36564	4.98217e-13	1.86079e-12	18.6142
ENSG00000246523	FZD4-DT	NR_038905	-1.10178	-2.51552	-7.35285	5.44514e-13	2.02889e-12	18.5196
ENSG00000261039	LINC02544	NR_125863	2.22946	-3.74086	7.35019	5.54691e-13	2.06559e-12	18.7269
ENSG00000251576	LINC01267	NR_110135	1.6911	-4.11122	7.34495	5.75213e-13	2.13916e-12	18.6892
ENSG00000259004	LINC02285	NR_146490	-1.3227	-3.76322	-7.34238	5.85575e-13	2.17641e-12	18.5104
ENSG00000225210	DUXAP9	NR_122111	2.42413	-3.10893	7.31058	7.29841e-13	2.70025e-12	18.4357
ENSG00000100181	TPTEP1	NR_001591	-1.36826	-0.118998	-7.30511	7.57974e-13	2.80022e-12	18.0072
ENSG00000266402	SNHG25	NR_132278	2.62197	0.772935	7.30053	7.82354e-13	2.88648e-12	18.1679
ENSG00000267013	LINC01929	NR_110743	2.07757	-2.89972	7.29306	8.23739e-13	3.03428e-12	18.2931
ENSG00000250548	LINC01303	NR_110416	1.78411	-3.42143	7.29121	8.34291e-13	3.0718e-12	18.2951
ENSG00000234945	GTF3C2-AS1	NR_038427	1.23088	-1.73041	7.26843	9.76069e-13	3.57707e-12	18.0177
ENSG00000259070	LINC00639	NR_039982	-1.43219	-1.90713	-7.26058	1.03026e-12	3.76907e-12	17.8412
ENSG00000207181	SNORA14B	NR_002956	1.61821	-3.06245	7.23268	1.2477e-12	4.53424e-12	17.8738
ENSG00000231439	WASIR2	NR_130735	1.93936	-3.28553	7.22855	1.28347e-12	4.65955e-12	17.873
ENSG00000229647	MYOSLID	NR_146555	1.54077	-3.47515	7.22628	1.30359e-12	4.73054e-12	17.8487
ENSG00000267302	RNFT1-DT	NR_110815	-1.09722	-2.57966	-7.20224	1.53655e-12	5.54555e-12	17.5054
ENSG00000231742	LINC01273	NR_109943	1.65752	-1.62637	7.20209	1.53803e-12	5.55007e-12	17.5869
ENSG00000204380	PKP4-AS1	NR_135242	1.338	-1.90737	7.15742	2.08503e-12	7.46301e-12	17.2891
ENSG00000237310	GS1-124K5.4	NR_134570	1.06158	0.0367582	7.15321	2.14553e-12	7.67026e-12	17.1348
ENSG00000272727	LINC02266	NR_147156	2.03848	-4.41805	7.15016	2.1904e-12	7.82569e-12	17.3992
ENSG00000242294	STAG3L5P	NR_103720	1.10806	2.29684	7.14117	2.32822e-12	8.30043e-12	16.8732
ENSG00000203441	LINC00449	NR_133664	1.16939	-2.89095	7.11285	2.82023e-12	1.00021e-11	17.0437
ENSG00000234859	LOC100505782	NR_040111	2.43203	-4.15622	7.10216	3.03143e-12	1.07179e-11	17.0814
ENSG00000248445	SEMA6A-AS1	NR_109879	-1.06453	-1.24768	-7.0948	3.18569e-12	1.12396e-11	16.7106
ENSG00000234350	LOC101926913	NR_110185	1.50173	-2.06181	7.08013	3.51663e-12	1.23691e-11	16.7963
ENSG00000259664	LINC02254	NR_120324	2.17456	-3.85007	7.07903	3.54272e-12	1.24557e-11	16.9184
ENSG00000235142	LINC02532	NR_015365	-1.56698	-1.5599	-7.06698	3.84196e-12	1.34777e-11	16.52
ENSG00000266729	DSG1-AS1	NR_110788	1.64875	-3.96325	7.05786	4.0847e-12	1.42993e-11	16.764
ENSG00000227733	LOC101927468	NR_120331	-1.24806	-3.72977	-7.05577	4.14239e-12	1.44972e-11	16.5944
ENSG00000258689	LINC01269	NR_125769	1.96935	-3.20408	7.04673	4.40152e-12	1.53734e-11	16.6657
ENSG00000226706	LOC101928525	NR_121579	1.188	-1.81954	7.04096	4.57504e-12	1.59493e-11	16.5089
ENSG00000240541	TM4SF1-AS1	NR_046650	1.4854	-1.91338	7.04062	4.58571e-12	1.59822e-11	16.5266
ENSG00000233077	LINC01271	NR_109950	1.39422	-3.64637	7.02937	4.94441e-12	1.71965e-11	16.5479
ENSG00000271584	LINC02550	NR_149131	-1.28403	-4.07301	-6.98705	6.55879e-12	2.25897e-11	16.1651
ENSG00000214725	CDIPTOSP	NR_015396	2.04742	-3.15705	6.9813	6.81448e-12	2.34383e-11	16.2392
ENSG00000171889	MIR31HG	NR_027054	2.34657	-3.96878	6.97591	7.06309e-12	2.42735e-11	16.253
ENSG00000235703	LINC00894	NR_027456	1.38554	0.775526	6.96777	7.45587e-12	2.55793e-11	15.8831
ENSG00000207721	MIR186	NR_029707	-1.30335	-3.16087	-6.95197	8.28029e-12	2.82828e-11	15.8777
ENSG00000266835	GAPLINC	NR_110428	1.24809	-1.04525	6.95089	8.3399e-12	2.84826e-11	15.8772
ENSG00000207445	SNORD15B	NR_000025	2.01267	-2.60185	6.95067	8.35208e-12	2.85164e-11	16.0088
ENSG00000214049	UCA1	NR_015379	3.15467	3.19012	6.93636	9.18286e-12	3.1302e-11	15.6142
ENSG00000248668	OXCT1-AS1	NR_046635	-1.20472	-3.16906	-6.9312	9.50176e-12	3.23672e-11	15.7524
ENSG00000253405	EVX1-AS	NR_120507	2.84061	-2.61367	6.93055	9.5427e-12	3.25022e-11	15.9189
ENSG00000238795	SCARNA12	NR_003010	1.76513	-1.98029	6.92376	9.9808e-12	3.39393e-11	15.7878
ENSG00000200087	SNORA73B	NR_004404	2.27288	-0.212353	6.90921	1.09872e-11	3.72358e-11	15.6116
ENSG00000230082	PRRT3-AS1	NR_046734	1.15403	0.974818	6.88878	1.25699e-11	4.23886e-11	15.3456
ENSG00000271723	MROH7-TTC4	NR_037639	-1.2795	-3.83944	-6.88615	1.27896e-11	4.30831e-11	15.497
ENSG00000228037	LOC100996583	NR_121638	-1.02792	0.635359	-6.86422	1.47722e-11	4.95432e-11	15.0525
ENSG00000254815	LMNTD2-AS1	NR_147607	1.42962	0.212213	6.86085	1.51025e-11	5.06171e-11	15.2323
ENSG00000197301	HMGA2-AS1	NR_120478	2.03795	-1.50456	6.83754	1.75924e-11	5.86498e-11	15.2152
ENSG00000223382	LINC01778	NR_146732	-1.37918	-3.3324	-6.83117	1.83409e-11	6.10725e-11	15.1091
ENSG00000199266	SNORA60	NR_002986	1.31994	-2.29566	6.83097	1.83649e-11	6.11361e-11	15.1833
ENSG00000234231	ANAPC1P4	NR_160651	1.27087	-1.48773	6.82586	1.89885e-11	6.31453e-11	15.0988
ENSG00000244560	LOC155060	NR_015357	1.03063	0.485504	6.81788	2.00039e-11	6.64254e-11	14.9158
ENSG00000236663	FRGCA	NR_133677	2.01179	-3.37626	6.81676	2.01504e-11	6.69019e-11	15.1932
ENSG00000235947	EGOT	NR_004428	1.68605	-3.42668	6.81227	2.07493e-11	6.87736e-11	15.1496
ENSG00000258708	SLC25A21-AS1	NR_033240	-1.40408	-1.15493	-6.78675	2.44986e-11	8.08071e-11	14.6849
ENSG00000260228	LOC102724163	NR_120308	-1.11829	-3.26708	-6.77317	2.6757e-11	8.80604e-11	14.7502
ENSG00000269929	MIRLET7A1HG	NR_170274	-1.40624	-3.36648	-6.76639	2.79601e-11	9.18998e-11	14.6968
ENSG00000277610	RNVU1-4	NR_104073	1.57243	-4.19991	6.75693	2.97288e-11	9.74459e-11	14.8367
ENSG00000268307	LINC02560	NR_149054	1.73248	-3.93812	6.75372	3.03516e-11	9.93839e-11	14.8102
ENSG00000217801	LOC100288175	NR_148960	1.18023	0.68223	6.73639	3.39506e-11	1.10751e-10	14.3972
ENSG00000263520	LINC02563	NR_131984	2.41302	-3.54633	6.72591	3.63269e-11	1.1815e-10	14.6434
ENSG00000260493	E2F5-DT	NR_134311	1.36048	-3.71534	6.71318	3.94329e-11	1.28004e-10	14.5227
ENSG00000212607	SNORA3B	NR_002977	1.52474	-2.93876	6.70665	4.11271e-11	1.33281e-10	14.4499
ENSG00000229780	UBE2Q1-AS1	NR_046668	1.23648	-2.86346	6.68199	4.81891e-11	1.55366e-10	14.2725
ENSG00000232907	DLGAP4-AS1	NR_109939	1.23574	-1.31793	6.67572	5.01662e-11	1.61557e-10	14.1396
ENSG00000146666	LINC00525	NR_038407	1.62848	-1.12033	6.6398	6.31197e-11	2.01568e-10	13.9223
ENSG00000199085	MIR148A	NR_029597	1.45653	-3.55785	6.63484	6.51481e-11	2.07809e-10	14.0301
ENSG00000228358	LINC02263	NR_147152	1.67007	-4.82936	6.6259	6.89686e-11	2.1955e-10	14.0366
ENSG00000251432	LINC02615	NR_125882	1.09538	-0.0199558	6.62217	7.0627e-11	2.24517e-10	13.719
ENSG00000254211	LINC01485	NR_108028	2.42246	-2.35587	6.62142	7.09653e-11	2.25564e-10	13.926
ENSG00000224137	LINC01857	NR_135566	-1.41016	-3.01633	-6.61572	7.3588e-11	2.33664e-10	13.732
ENSG00000261744	ZFPM1-AS1	NR_148997	1.39143	-3.10404	6.60004	8.12985e-11	2.5711e-10	13.7851
ENSG00000257279	LOC100506551	NR_103809	1.51884	-3.08169	6.57628	9.45116e-11	2.97291e-10	13.6422
ENSG00000207547	MIR25	NR_029498	1.16782	-1.47823	6.56207	1.03399e-10	3.24155e-10	13.4393
ENSG00000248874	LINC02899	NR_131245	-1.91304	-4.06799	-6.56044	1.04474e-10	3.27321e-10	13.4291
ENSG00000261360	OTULIN-DT	NR_168439	1.00932	-1.88588	6.55364	1.09057e-10	3.41295e-10	13.4039
ENSG00000275022	MIR6753	NR_106811	1.28736	-3.66469	6.5462	1.14297e-10	3.57162e-10	13.4811
ENSG00000184106	TREML3P	NR_027256	1.58633	-4.17299	6.54397	1.15911e-10	3.6198e-10	13.5104
ENSG00000260589	STAM-DT	NR_110370	1.08598	-1.50196	6.5195	1.35211e-10	4.20117e-10	13.173
ENSG00000242082	SLC5A4-AS1	NR_149072	1.65121	-3.83631	6.49065	1.6203e-10	5.00606e-10	13.1681
ENSG00000258551	CRAT37	NR_110106	2.737	-3.12859	6.46089	1.9515e-10	5.99695e-10	13.0004
ENSG00000206633	SNORA80B	NR_028374	1.78884	-3.73089	6.415	2.59581e-10	7.90264e-10	12.7106
ENSG00000231607	DLEU2	NR_002612	1.09452	1.89317	6.40565	2.75056e-10	8.35859e-10	12.2397
ENSG00000204044	SLC12A5-AS1	NR_147699	1.68808	-2.66838	6.40259	2.80317e-10	8.51435e-10	12.5721
ENSG00000231652	LOC101928489	NR_110889	-1.19766	-4.3174	-6.38817	3.06448e-10	9.28005e-10	12.4317
ENSG00000176593	LOC100128398	NR_036508	-1.13707	-0.0129123	-6.38597	3.10642e-10	9.40368e-10	12.1239
ENSG00000205181	LINC00654	NR_015406	-1.30395	2.12636	-6.38521	3.12097e-10	9.43978e-10	11.86
ENSG00000259471	LINC01169	NR_110372	2.75805	-3.42581	6.37518	3.32026e-10	1.00209e-09	12.4972
ENSG00000226747	FSIP2-AS2	NR_110214	1.78987	-2.73535	6.36467	3.54236e-10	1.06656e-09	12.3478
ENSG00000230002	ALMS1-IT1	NR_046762	1.17083	-1.0431	6.34677	3.95474e-10	1.18746e-09	12.1021
ENSG00000250230	LOC101927495	NR_110189	-1.44589	-3.21115	-6.298	5.33095e-10	1.58481e-09	11.8112
ENSG00000212232	SNORD17	NR_003045	1.71584	-0.472647	6.28787	5.67071e-10	1.68204e-09	11.7475
ENSG00000236242	MYO16-AS1	NR_047700	1.78632	-4.48186	6.27468	6.14477e-10	1.8156e-09	11.9053
ENSG00000249885	ARHGEF38-IT1	NR_046840	1.47381	-3.04072	6.26094	6.68006e-10	1.96937e-09	11.7353
ENSG00000214313	AZGP1P1	NR_036679	1.90114	-2.48203	6.25993	6.72103e-10	1.98069e-09	11.7181
ENSG00000224090	LOC100129175	NR_046086	-1.24369	-2.47025	-6.24908	7.17826e-10	2.11007e-09	11.4866
ENSG00000267452	LINC02072	NR_122104	1.31814	-3.9437	6.24554	7.3342e-10	2.15465e-09	11.6888
ENSG00000230266	XXYLT1-AS2	NR_102710	-1.37854	-3.29685	-6.2391	7.62587e-10	2.23694e-09	11.4711
ENSG00000233251	LOC100129434	NR_125368	-1.34736	-2.68801	-6.23065	8.02584e-10	2.34934e-09	11.3839
ENSG00000181908	LINC02724	NR_073177	-1.1555	-3.24148	-6.21807	8.65986e-10	2.52553e-09	11.3544
ENSG00000214145	LINC00887	NR_024480	1.42899	-3.50883	6.21774	8.67685e-10	2.53019e-09	11.5061
ENSG00000261175	LINC02188	NR_135182	1.90761	-3.93293	6.21469	8.83808e-10	2.57542e-09	11.536
ENSG00000226648	PLCG1-AS1	NR_109889	1.20901	-2.8377	6.20791	9.20702e-10	2.68014e-09	11.3955
ENSG00000234155	LINC02535	NR_134633	-1.0805	2.41596	-6.20626	9.29892e-10	2.70595e-09	10.7855
ENSG00000227071	FOCAD-AS1	NR_121601	1.19338	-3.51003	6.20302	9.48265e-10	2.75719e-09	11.4071
ENSG00000228221	LINC00578	NR_047568	-1.28932	-1.15185	-6.20144	9.57323e-10	2.78127e-09	11.1113
ENSG00000278709	NKILA	NR_131157	1.28287	1.13935	6.17278	1.13729e-09	3.28328e-09	10.9372
ENSG00000240859	LOC100507642	NR_108064	-1.06092	-0.617404	-6.15441	1.26967e-09	3.64872e-09	10.8128
ENSG00000250033	SLC7A11-AS1	NR_038380	1.69023	-2.81372	6.14288	1.36023e-09	3.89741e-09	11.0383
ENSG00000234840	LINC01239	NR_038977	-1.51241	-4.31314	-6.13502	1.42561e-09	4.07593e-09	10.9182
ENSG00000235529	AGAP1-IT1	NR_131900	-1.13436	-1.44135	-6.13336	1.43986e-09	4.11479e-09	10.7498
ENSG00000251138	LINC02882	NR_038300	1.80892	-4.61343	6.13211	1.45057e-09	4.14398e-09	11.0738
ENSG00000254995	STX16-NPEPL1	NR_037945	1.2733	-0.48658	6.12967	1.47188e-09	4.20248e-09	10.7939
ENSG00000246662	LINC00535	NR_033858	-1.12031	-2.87019	-6.12453	1.51767e-09	4.32488e-09	10.7876
ENSG00000208772	SNORD94	NR_004378	1.32356	-1.96645	6.1185	1.57321e-09	4.47656e-09	10.8259
ENSG00000249375	CASC11	NR_117101	1.15429	-2.66321	6.11743	1.58325e-09	4.50411e-09	10.8544
ENSG00000258733	LINC02328	NR_110155	-1.03944	-2.71136	-6.1018	1.7375e-09	4.92956e-09	10.6496
ENSG00000259023	LINC00524	NR_126006	1.69591	-4.36648	6.08929	1.87143e-09	5.29524e-09	10.8188
ENSG00000250266	LINC01612	NR_125889	-1.82183	-1.2824	-6.06042	2.22012e-09	6.24674e-09	10.2694
ENSG00000245954	LINC02273	NR_121627	-1.15083	-3.25454	-6.05932	2.2346e-09	6.28399e-09	10.4337
ENSG00000231749	ABCA9-AS1	NR_126414	2.17063	-3.61714	6.05886	2.24067e-09	6.30036e-09	10.6279
ENSG00000226995	LINC00658	NR_038239	1.8353	-4.00762	6.05794	2.25286e-09	6.33252e-09	10.6281
ENSG00000265660	MIR4664	NR_039810	1.05829	-2.06192	6.05087	2.34879e-09	6.59259e-09	10.4272
ENSG00000236548	RNF217-AS1	NR_026876	-1.29052	-2.90839	-6.04994	2.36179e-09	6.62759e-09	10.3489
ENSG00000234380	LINC01426	NR_038885	1.41398	-1.46666	6.04416	2.4437e-09	6.84829e-09	10.3706
ENSG00000226791	LINC02611	NR_126337	-1.01788	-2.202	-6.02749	2.6956e-09	7.53326e-09	10.1934
ENSG00000254109	RBPMS-AS1	NR_046205	1.25302	-0.885445	6.01946	2.82579e-09	7.8892e-09	10.1843
ENSG00000253522	MIR3142HG	NR_132748	1.34315	1.15606	6.01876	2.83741e-09	7.92078e-09	10.0529
ENSG00000236094	LINC00545	NR_103813	1.53668	-4.52132	6.014	2.91779e-09	8.13886e-09	10.3886
ENSG00000259479	SORD2P	NR_146393	1.18603	1.20558	6.01249	2.94378e-09	8.20953e-09	10.0005
ENSG00000237223	SULT1C2P1	NR_037191	1.58745	-3.6877	6.01076	2.97378e-09	8.28951e-09	10.3289
ENSG00000251301	LINC02384	NR_120458	-1.27648	-1.15155	-6.00521	3.0721e-09	8.55033e-09	9.97977
ENSG00000207523	SNORA66	NR_002444	1.04004	-2.05467	5.97751	3.61255e-09	9.99047e-09	10.0084
ENSG00000207297	SNORD7	NR_003037	1.07001	-3.50334	5.96253	3.94222e-09	1.0883e-08	10.0159
ENSG00000259439	LINC01833	NR_147194	2.847	-1.87097	5.94738	4.30567e-09	1.18448e-08	9.92638
ENSG00000251179	TMEM92-AS1	NR_125805	1.15452	-1.84386	5.94172	4.44967e-09	1.22329e-08	9.79744
ENSG00000237624	OXCT2P1	NR_132962	-1.01054	-2.96042	-5.93858	4.53145e-09	1.24523e-08	9.73264
ENSG00000223823	LINC01342	NR_038869	1.13296	-0.864402	5.9359	4.60234e-09	1.26402e-08	9.70269
ENSG00000238057	ZEB2-AS1	NR_040248	-1.08974	-3.73259	-5.91439	5.21327e-09	1.42436e-08	9.64284
ENSG00000226808	LINC00619	NR_033923	-1.04951	-3.26954	-5.9144	5.21291e-09	1.42436e-08	9.61527
ENSG00000252542	SNORD36C	NR_000016	1.30804	-3.82719	5.9074	5.42837e-09	1.47991e-08	9.74196
ENSG00000259134	LINC00924	NR_027132	-1.32769	-2.73522	-5.89879	5.70521e-09	1.5532e-08	9.4791
ENSG00000230461	PROX1-AS1	NR_037850	1.35463	-0.19405	5.88532	6.16592e-09	1.67446e-08	9.38821
ENSG00000266976	LOC102724908	NR_135636	2.4705	-3.76102	5.87977	6.36615e-09	1.72567e-08	9.6338
ENSG00000213005	PTTG3P	NR_002734	1.80652	-4.16038	5.87942	6.37876e-09	1.72891e-08	9.62897
ENSG00000224034	LINC02561	NR_149060	1.26609	-3.74835	5.85318	7.41685e-09	1.99737e-08	9.42809
ENSG00000244040	IL12A-AS1	NR_108088	-1.04562	-3.61272	-5.81245	9.36108e-09	2.50142e-08	9.068
ENSG00000238363	SNORA13	NR_002922	1.2893	-3.41736	5.81014	9.48543e-09	2.53384e-08	9.17299
ENSG00000200354	SNORA71D	NR_003018	1.87025	-4.41337	5.79664	1.02427e-08	2.73034e-08	9.17691
ENSG00000236871	LINC00106	NR_130733	1.11944	-0.14285	5.77366	1.16704e-08	3.09388e-08	8.75345
ENSG00000251209	LINC00923	NR_024172	-1.45627	-1.86438	-5.75988	1.26172e-08	3.33539e-08	8.64708
ENSG00000203914	HSP90B3P	NR_003130	1.68361	-2.43697	5.74888	1.34259e-08	3.54249e-08	8.80286
ENSG00000215914	MMP23A	NR_002946	-1.56875	-3.64602	-5.74878	1.34339e-08	3.54423e-08	8.69331
ENSG00000266970	SOCS3-DT	NR_110845	1.08915	-2.29304	5.71956	1.58373e-08	4.1522e-08	8.59319
ENSG00000254911	SCARNA9	NR_002569	1.59508	-1.14849	5.7163	1.61307e-08	4.2256e-08	8.53261
ENSG00000261092	LINC02178	NR_146572	1.62521	-4.83132	5.70721	1.69748e-08	4.4375e-08	8.69166
ENSG00000253167	WASHC5-AS1	NR_170219	1.09708	-3.09579	5.70313	1.73681e-08	4.53513e-08	8.55329
ENSG00000233355	CHRM3-AS2	NR_103776	-1.18964	-1.49083	-5.70266	1.74137e-08	4.54516e-08	8.3244
ENSG00000225140	LOC101930421	NR_147612	-1.2446	-4.72315	-5.67838	1.99483e-08	5.1804e-08	8.39855
ENSG00000259125	LRP1-AS	NR_131938	1.13625	-3.28905	5.67628	2.01834e-08	5.23873e-08	8.42415
ENSG00000238142	LOC105376805	NR_135056	-1.01129	0.724721	-5.66588	2.13898e-08	5.53987e-08	7.93798
ENSG00000180438	TPRXL	NR_002223	2.08855	-1.64166	5.6471	2.37482e-08	6.12737e-08	8.21502
ENSG00000235385	LINC02154	NR_146309	1.59744	-3.31618	5.6359	2.52722e-08	6.50324e-08	8.23389
ENSG00000221164	SNORA11F	NR_145776	1.01814	-2.29153	5.62551	2.67716e-08	6.87364e-08	8.07703
ENSG00000245164	LINC00861	NR_038446	-1.14669	-1.05274	-5.62228	2.72547e-08	6.99412e-08	7.85818
ENSG00000221716	SNORA11	NR_002953	1.22832	-3.68899	5.61204	2.8845e-08	7.3819e-08	8.10808
ENSG00000243694	LINC02027	NR_132411	1.41378	-5.00265	5.60536	2.99302e-08	7.6495e-08	8.14385
ENSG00000228126	FALEC	NR_051960	1.01308	-2.94198	5.5886	3.283e-08	8.36515e-08	7.92266
ENSG00000206838	SNORA5A	NR_002919	1.21036	-2.24118	5.58154	3.41305e-08	8.67808e-08	7.85533
ENSG00000232759	LOC100506178	NR_038393	-1.03165	-3.69514	-5.5739	3.55957e-08	9.03785e-08	7.78146
ENSG00000124915	MYRF-AS1	NR_026882	1.54676	-3.15333	5.55627	3.92144e-08	9.92062e-08	7.79595
ENSG00000259881	LOC101927793	NR_135194	-1.25151	-3.3892	-5.53235	4.46991e-08	1.12427e-07	7.53102
ENSG00000274026	FAM27E3	NR_103833	1.00577	-1.89733	5.5208	4.7607e-08	1.19371e-07	7.49576
ENSG00000270547	LINC01235	NR_033863	1.35623	-0.238265	5.51328	4.96012e-08	1.24198e-07	7.36749
ENSG00000253490	LINC02099	NR_125814	1.27418	-3.53548	5.49543	5.4657e-08	1.36261e-07	7.48274
ENSG00000227533	SLC2A1-AS1	NR_033967	1.1517	-1.04349	5.49044	5.61582e-08	1.39837e-07	7.28758
ENSG00000203650	LINC01285	NR_110393	1.18632	-3.07326	5.4775	6.02398e-08	1.49542e-07	7.35367
ENSG00000235899	LINC01564	NR_125841	1.41775	-3.63415	5.46962	6.28659e-08	1.55846e-07	7.36021
ENSG00000226101	LINC02097	NR_110827	1.24731	-3.57428	5.44822	7.05666e-08	1.73824e-07	7.23679
ENSG00000250328	MGC32805	NR_051996	1.97183	0.123712	5.44663	7.11766e-08	1.75275e-07	7.02949
ENSG00000246430	LINC00968	NR_038236	-1.13166	-3.41298	-5.44461	7.19548e-08	1.77139e-07	7.07579
ENSG00000279192	PWAR5	NR_022008	-1.47149	-2.7999	-5.44371	7.2305e-08	1.77949e-07	7.01374
ENSG00000130600	H19	NR_002196	2.28172	3.44209	5.42396	8.04103e-08	1.97146e-07	6.66921
ENSG00000214691	LINC01913	NR_033996	1.69806	-4.59059	5.4196	8.23143e-08	2.01696e-07	7.1643
ENSG00000255521	LOC100507144	NR_120528	1.03433	-2.71782	5.40419	8.94011e-08	2.18423e-07	6.9416
ENSG00000203645	LINC00501	NR_047465	-1.06121	-0.807501	-5.39803	9.23986e-08	2.25353e-07	6.66485
ENSG00000224122	POU6F2-AS1	NR_046711	1.85612	-4.55543	5.38774	9.7621e-08	2.37653e-07	7.00098
ENSG00000281392	LINC00506	NR_047469	-1.03726	-3.65807	-5.38564	9.87207e-08	2.40214e-07	6.79179
ENSG00000271826	PLS3-AS1	NR_110383	1.20096	-3.01073	5.36275	1.11526e-07	2.69834e-07	6.75596
ENSG00000215386	MIR99AHG	NR_027790	-1.26018	-1.84908	-5.34964	1.19572e-07	2.88331e-07	6.47696
ENSG00000254369	HOXA-AS3	NR_038831	-1.1405	0.493777	-5.34118	1.25063e-07	3.01139e-07	6.24198
ENSG00000248461	LINC02119	NR_134272	1.73949	-4.59506	5.33519	1.29093e-07	3.10428e-07	6.73102
ENSG00000202031	SNORD38A	NR_001456	1.50429	-4.84018	5.32957	1.3299e-07	3.19433e-07	6.70458
ENSG00000254634	SMG1P6	NR_135312	1.05166	-3.32214	5.32337	1.37425e-07	3.29738e-07	6.56526
ENSG00000272259	LINC01749	NR_033370	1.42256	-4.38963	5.31819	1.41234e-07	3.38361e-07	6.62834
ENSG00000209482	SNORD83A	NR_000027	1.12622	-3.1543	5.28377	1.69299e-07	4.02953e-07	6.36068
ENSG00000266124	MIR5587	NR_049852	1.14404	-3.43247	5.27324	1.78921e-07	4.24851e-07	6.3237
ENSG00000267147	LINC01842	NR_134916	-1.17504	-1.53882	-5.24728	2.04938e-07	4.84073e-07	5.94306
ENSG00000277846	SNORD30	NR_002561	1.37341	-4.98397	5.23661	2.16668e-07	5.1058e-07	6.23514
ENSG00000266235	MIR3176	NR_036137	1.04275	-2.55205	5.21287	2.45142e-07	5.74936e-07	5.95557
ENSG00000272840	LOC105374312	NR_153417	-1.0836	-3.72321	-5.20124	2.60376e-07	6.09473e-07	5.85898
ENSG00000233008	LOC101927560	NR_119374	-1.05777	-3.74222	-5.20048	2.61398e-07	6.11752e-07	5.85794
ENSG00000269994	LINC02893	NR_027471	-1.51656	-2.82907	-5.18468	2.83662e-07	6.62071e-07	5.69463
ENSG00000236256	DIAPH2-AS1	NR_125391	1.34747	-2.89432	5.18422	2.84346e-07	6.63605e-07	5.85418
ENSG00000247473	CARS1-AS1	NR_046580	1.22177	-4.08054	5.17771	2.94056e-07	6.85378e-07	5.89354
ENSG00000231646	FSIP2-AS1	NR_144453	1.14713	-2.57262	5.17181	3.03148e-07	7.05329e-07	5.75759
ENSG00000257185	LINC02293	NR_110556	-1.19726	-4.54673	-5.16302	3.1718e-07	7.37227e-07	5.71684
ENSG00000224511	LINC00365	NR_046998	1.16959	-0.205132	5.15192	3.35824e-07	7.7898e-07	5.50874
ENSG00000251381	LINC00958	NR_038904	1.57172	-3.14054	5.15078	3.37785e-07	7.83168e-07	5.71711
ENSG00000235890	TSPEAR-AS1	NR_103707	1.40423	-1.68189	5.14491	3.48127e-07	8.06179e-07	5.58259
ENSG00000249784	SCARNA22	NR_003004	1.4093	-3.83053	5.1427	3.52095e-07	8.1492e-07	5.7167
ENSG00000236714	LINC01844	NR_110558	1.15397	-4.32315	5.08036	4.83975e-07	1.10612e-06	5.42513
ENSG00000250274	LOC100128059	NR_147701	1.21604	-3.53453	5.07706	4.92142e-07	1.1234e-06	5.36289
ENSG00000230539	AOAH-IT1	NR_046764	1.26733	-3.89262	5.06233	5.30291e-07	1.20672e-06	5.31435
ENSG00000254349	MIR2052HG	NR_033830	1.46001	-4.66987	5.05925	5.38609e-07	1.22498e-06	5.35323
ENSG00000212283	SNORD89	NR_003070	1.02916	-2.19019	5.04199	5.87669e-07	1.33235e-06	5.09482
ENSG00000258867	LINC01146	NR_046094	1.46394	-2.31164	5.02856	6.28811e-07	1.42204e-06	5.05906
ENSG00000255693	LINC02389	NR_033988	1.03598	-4.24512	4.97886	8.0662e-07	1.80582e-06	4.92285
ENSG00000251562	MALAT1	NR_002819	1.29639	7.25985	4.95168	9.23449e-07	2.05822e-06	3.86826
ENSG00000252481	SCARNA13	NR_003002	1.28312	-1.57506	4.94365	9.60968e-07	2.13768e-06	4.5899
ENSG00000230426	LINC01036	NR_126347	2.10245	-4.3509	4.94075	9.74888e-07	2.16731e-06	4.78779
ENSG00000224020	MIR181A2HG	NR_038975	1.10111	-2.25415	4.9115	1.12656e-06	2.48954e-06	4.47329
ENSG00000275620	FLJ16779	NR_024389	1.62735	-1.79398	4.89064	1.24832e-06	2.74681e-06	4.37614
ENSG00000226416	MRPL23-AS1	NR_024471	1.74527	-3.64472	4.87782	1.3294e-06	2.91909e-06	4.44484
ENSG00000253554	LINC01414	NR_125826	1.20499	-5.15046	4.87496	1.34811e-06	2.95733e-06	4.4798
ENSG00000225329	LHFPL3-AS2	NR_027374	-1.33206	0.973551	-4.86605	1.40823e-06	3.08438e-06	3.8378
ENSG00000240280	TCAM1P	NR_002947	1.68607	-3.91283	4.85947	1.45428e-06	3.18054e-06	4.37258
ENSG00000253967	LOC101926892	NR_110653	-1.12864	-4.77363	-4.8552	1.48493e-06	3.24448e-06	4.25337
ENSG00000205054	LINC01121	NR_033831	1.32408	-3.83273	4.81779	1.78128e-06	3.85982e-06	4.15227
ENSG00000264229	RNU4ATAC	NR_023343	1.39892	-3.83907	4.81673	1.79052e-06	3.87885e-06	4.15341
ENSG00000232729	LOC101926943	NR_110044	1.20027	-2.84003	4.81443	1.8106e-06	3.92098e-06	4.06486
ENSG00000224271	LOC284930	NR_122046	1.36345	-5.1374	4.79467	1.99218e-06	4.29684e-06	4.10691
ENSG00000255282	WTAPP1	NR_038390	1.11148	-1.81992	4.78364	2.10104e-06	4.51963e-06	3.84627
ENSG00000253641	LINCR-0001	NR_120604	1.41637	-1.84714	4.78286	2.10892e-06	4.53504e-06	3.86198
ENSG00000249035	CLMAT3	NR_109873	1.62059	-3.3686	4.76547	2.29295e-06	4.9119e-06	3.90511
ENSG00000264569	DCXR-DT	NR_159947	1.08916	-3.80589	4.76167	2.33522e-06	4.99693e-06	3.87922
ENSG00000237064	EIF3IP1	NR_003024	1.57748	-4.16291	4.75614	2.398e-06	5.12386e-06	3.91048
ENSG00000266278	LINC01910	NR_110764	1.11741	-4.39926	4.73453	2.65925e-06	5.6576e-06	3.79564
ENSG00000234928	LINC01659	NR_110538	-1.38031	-1.77911	-4.691	3.27113e-06	6.8849e-06	3.28189
ENSG00000232023	LINC01807	NR_151716	2.00777	-3.26805	4.68895	3.30306e-06	6.94979e-06	3.5649
ENSG00000277639	LOC105371267	NR_136518	-1.03176	1.33021	-4.68125	3.42565e-06	7.19509e-06	2.97101
ENSG00000227115	LINC01630	NR_040074	1.38723	-4.67177	4.66308	3.73261e-06	7.81635e-06	3.49803
ENSG00000231431	LOC440910	NR_030728	1.2718	-5.10761	4.64585	4.04778e-06	8.45244e-06	3.42854
ENSG00000229847	EMX2OS	NR_002791	-1.2659	-3.37516	-4.64086	4.14392e-06	8.63886e-06	3.16572
ENSG00000227674	LINC00355	NR_145420	1.58353	-4.80416	4.63687	4.2221e-06	8.79455e-06	3.38718
ENSG00000240480	RPL29P2	NR_002778	1.41453	-3.40138	4.62957	4.36908e-06	9.08719e-06	3.27994
ENSG00000226122	DDC-AS1	NR_033845	1.29254	-4.30663	4.62147	4.5381e-06	9.4175e-06	3.29346
ENSG00000204949	FAM83A-AS1	NR_024479	1.09354	-4.33358	4.61606	4.65425e-06	9.64525e-06	3.25528
ENSG00000259230	LINC02323	NR_146561	1.03567	-0.244146	4.60531	4.89388e-06	1.01169e-05	2.93242
ENSG00000199347	RNU5E-1	NR_002754	1.64764	-4.53694	4.60239	4.96087e-06	1.02469e-05	3.22987
ENSG00000268592	RAET1E-AS1	NR_045126	1.62367	-1.83474	4.57985	5.50913e-06	1.1332e-05	2.96606
ENSG00000266554	LINC01443	NR_104164	-1.41614	-2.30933	-4.56342	5.94499e-06	1.21778e-05	2.74578
ENSG00000274536	MIR223HG	NR_170299	-1.05579	-0.828902	-4.55791	6.09837e-06	1.24798e-05	2.63373
ENSG00000252835	SCARNA21	NR_003000	1.38089	-4.05727	4.54013	6.62003e-06	1.35056e-05	2.91626
ENSG00000275549	STPG3-AS1	NR_038389	1.04608	-1.92543	4.52854	6.98269e-06	1.42189e-05	2.70145
ENSG00000205794	LOC344967	NR_027277	1.28495	-3.47116	4.50752	7.68945e-06	1.55926e-05	2.7366
ENSG00000278530	CHMP1B2P	NR_110646	-1.64371	-1.95992	-4.49572	8.11574e-06	1.63936e-05	2.40737
ENSG00000259663	ISL1-DT	NR_046243	-1.15241	-2.1875	-4.46339	9.40284e-06	1.88784e-05	2.31316
ENSG00000253563	NKX2-1-AS1	NR_103710	1.20004	-5.28476	4.44491	1.02242e-05	2.04411e-05	2.54705
ENSG00000250337	PURPL	NR_038848	2.24283	-2.73704	4.42051	1.14139e-05	2.27132e-05	2.3604
ENSG00000251791	SCARNA6	NR_003006	1.30839	-2.74632	4.41073	1.19271e-05	2.37083e-05	2.26211
ENSG00000233392	UICLM	NR_033841	1.56562	-2.80252	4.39795	1.26312e-05	2.50269e-05	2.22799
ENSG00000252010	SCARNA5	NR_003008	1.68072	-3.51137	4.39376	1.28708e-05	2.54795e-05	2.26569
ENSG00000249196	TMEM132D-AS1	NR_104172	1.87323	-4.52679	4.38193	1.357e-05	2.68047e-05	2.27441
ENSG00000254233	LINC02365	NR_131965	1.05522	-4.67114	4.37481	1.40085e-05	2.76426e-05	2.224
ENSG00000260389	WBP11P1	NR_003558	1.04891	-4.08749	4.36174	1.48482e-05	2.92331e-05	2.13635
ENSG00000230725	LOC284798	NR_027091	1.33371	-4.35803	4.35443	1.53387e-05	3.01539e-05	2.1335
ENSG00000199053	MIR324	NR_029896	1.17498	-3.86133	4.34067	1.63048e-05	3.19635e-05	2.03969
ENSG00000233922	LINC01694	NR_146912	1.37094	-1.00557	4.32021	1.78484e-05	3.48321e-05	1.76312
ENSG00000258525	LOC100506071	NR_038356	1.02671	-4.03328	4.30814	1.88241e-05	3.6634e-05	1.89945
ENSG00000280543	ASAP1-IT2	NR_045385	1.03626	-4.01238	4.27824	2.14639e-05	4.15562e-05	1.77413
ENSG00000214514	KRT42P	NR_033415	1.07452	-4.14791	4.27248	2.20113e-05	4.25734e-05	1.76437
ENSG00000261780	LINC02582	NR_038340	1.37735	-4.92776	4.24612	2.46918e-05	4.74843e-05	1.70727
ENSG00000228262	LINC01317	NR_126403	1.04533	-5.00755	4.24031	2.53232e-05	4.86095e-05	1.67819
ENSG00000228630	HOTAIR	NR_003716	1.79212	-3.56714	4.22349	2.72391e-05	5.21282e-05	1.56187
ENSG00000235244	DANT2	NR_130730	-1.02446	-3.88608	-4.22329	2.72633e-05	5.21707e-05	1.42104
ENSG00000265465	MIR4768	NR_039925	1.09825	-4.3531	4.2076	2.91749e-05	5.56129e-05	1.51225
ENSG00000231683	LOC101927136	NR_110840	1.6042	-3.22716	4.20279	2.97864e-05	5.67314e-05	1.44283
ENSG00000257636	G2E3-AS1	NR_151720	1.22412	-5.13281	4.19765	3.04541e-05	5.79418e-05	1.50993
ENSG00000277053	GTF2IP1	NR_002206	-1.25689	-1.64741	-4.19656	3.05963e-05	5.81903e-05	1.13251
ENSG00000230269	LINC02525	NR_038295	1.29825	-4.37737	4.19161	3.12554e-05	5.93944e-05	1.45763
ENSG00000231826	LINC01819	NR_110585	2.18601	-0.154725	4.17656	3.33418e-05	6.31589e-05	1.16047
ENSG00000274487	NPEPPSP1	NR_036750	-1.00383	-2.37864	-4.17333	3.38065e-05	6.40007e-05	1.10676
ENSG00000265992	ESRG	NR_027122	1.06868	-5.10556	4.12922	4.08018e-05	7.64904e-05	1.23102
ENSG00000226674	TEX41	NR_033870	1.09462	-2.97915	4.09771	4.66219e-05	8.68837e-05	0.971261
ENSG00000269985	LOC101927972	NR_125846	1.14083	-4.68399	4.0323	6.1313e-05	0.000112694	0.831958
ENSG00000228723	SRGAP3-AS2	NR_121663	1.00553	-4.73458	4.03103	6.16375e-05	0.00011324	0.823499
ENSG00000201321	RNA5S9	NR_023371	1.29623	-5.11411	4.00721	6.8039e-05	0.000124447	0.751622
ENSG00000260989	LOC105371046	NR_135176	-1.00878	-3.02956	-3.9762	7.73177e-05	0.000140571	0.375626
ENSG00000225548	LINC01980	NR_146630	1.37483	-4.89941	3.97599	7.73846e-05	0.000140683	0.627614
ENSG00000246022	ALDH1L1-AS2	NR_046383	-1.05973	-3.89524	-3.94301	8.85737e-05	0.000159812	0.303636
ENSG00000236155	ZPLD2P	NR_110698	1.1592	-1.98409	3.89756	0.000106524	0.000190413	0.12719
ENSG00000170827	CELP	NR_001275	1.82181	0.946253	3.84841	0.000129779	0.000229811	-0.219285
ENSG00000199568	RNU5A-1	NR_002756	1.46304	-4.72276	3.83266	0.000138196	0.000244011	0.0805837
ENSG00000239002	SCARNA10	NR_004387	1.3166	-3.68821	3.81154	0.000150289	0.000264196	-0.066109
ENSG00000250133	HOXC-AS2	NR_047505	1.16704	-4.16585	3.77801	0.000171561	0.00029952	-0.166897
ENSG00000249267	LINC00939	NR_034132	1.22917	-3.84874	3.72736	0.000209151	0.000362011	-0.370972
ENSG00000224609	HSD52	NR_027120	1.10478	-3.32742	3.65054	0.000281225	0.000479929	-0.693713
ENSG00000248810	LINC02432	NR_121625	1.90722	-2.16423	3.64958	0.000282253	0.000481586	-0.728537
ENSG00000281591	DBET	NR_121644	1.2577	-3.75078	3.6046	0.000334858	0.000567075	-0.808242
ENSG00000251350	LINC02475	NR_131958	1.14415	-4.48857	3.58454	0.000361164	0.000609778	-0.842656
ENSG00000188933	USP32P1	NR_003190	-1.02087	-3.21151	-3.57485	0.000374562	0.000631351	-1.09639
ENSG00000230215	LINC01840	NR_046593	1.02033	-3.52733	3.55699	0.000400468	0.000672799	-1.01414
ENSG00000245648	KLRK1-AS1	NR_120430	1.04299	0.974949	3.55193	0.000408103	0.000685078	-1.34611
ENSG00000261520	DLGAP1-AS5	NR_036489	1.41687	-4.09826	3.46287	0.00056703	0.000935218	-1.27093
ENSG00000222489	SNORA79B	NR_145735	1.06989	-3.78927	3.4542	0.000585247	0.000963435	-1.34398
ENSG00000221676	RNU6ATAC	NR_023344	1.05146	-4.60828	3.38776	0.000744179	0.00121058	-1.50892
ENSG00000200156	RNU5B-1	NR_002757	1.27513	-4.93189	3.35517	0.000836056	0.0013527	-1.59449
ENSG00000245067	IGFBP7-AS1	NR_034081	1.1067	-2.98079	3.30094	0.0010126	0.00162168	-1.89802
ENSG00000202538	RNU4-2	NR_003137	1.50644	-2.337	3.24933	0.0012122	0.00192286	-2.08859
ENSG00000233569	LOC101928797	NR_109806	1.16793	-2.55	3.18136	0.00153071	0.00239952	-2.31464
ENSG00000262943	ALOX12P2	NR_002710	1.01503	-2.79881	3.06936	0.00222825	0.00342223	-2.65081
ENSG00000200795	RNU4-1	NR_003925	1.32352	-3.28627	3.06502	0.00226037	0.00346859	-2.60435
ENSG00000238741	SCARNA7	NR_003001	1.15797	-3.26497	3.04801	0.00239053	0.00365519	-2.6686
ENSG00000263711	LINC02864	NR_034133	1.1287	-4.36602	2.907	0.00376477	0.00561426	-3.00737
ENSG00000202198	RN7SK	NR_001445	1.20922	1.70878	2.85638	0.00441231	0.00651624	-3.59211

## Sheet: Supplementary Table. S3
Supplementary Table. S3. Significantly miRNA-mRNA target predictions by four different algorithms based on TCGA-COADRED dataset.
miRNA	Gene	miRWalk	miRabel	miRDB	MiRTarBase	Sum
hsa-let-7b-5p	CLDN1	1	0	1	0	2
hsa-let-7e-5p	CLDN1	1	0	1	0	2
hsa-let-7g-5p	CLDN1	0	1	1	0	2
hsa-miR-106a-5p	INHBA	1	1	1	0	3
hsa-miR-106a-5p	MMP3	0	1	1	0	2
hsa-miR-106a-5p	KRT23	0	1	1	0	2
hsa-miR-10a-5p	CXCL3	1	0	0	1	2
hsa-miR-10a-5p	CHP2	1	1	0	0	2
hsa-miR-10b-5p	CXCL3	1	0	0	1	2
hsa-miR-1180-3p	KRT23	1	1	0	0	2
hsa-miR-1180-3p	CEMIP	1	1	0	0	2
hsa-miR-1180-3p	SLC26A3	1	1	0	0	2
hsa-miR-1181	CEMIP	1	1	0	0	2
hsa-miR-1226-3p	CEMIP	0	1	1	0	2
hsa-miR-1226-3p	DPEP1	1	1	0	0	2
hsa-miR-1226-3p	CD177	1	1	0	0	2
hsa-miR-1226-3p	CEACAM7	1	1	0	0	2
hsa-miR-1227-3p	KRT23	1	1	0	0	2
hsa-miR-1227-3p	CEACAM7	1	1	0	0	2
hsa-miR-1227-3p	SLC26A3	1	1	0	0	2
hsa-miR-1227-3p	INHBA	1	1	0	0	2
hsa-miR-1227-3p	ETV4	1	1	0	0	2
hsa-miR-1228-3p	CLCA4	1	1	0	0	2
hsa-miR-1237-3p	SLC26A3	0	1	1	0	2
hsa-miR-1237-3p	ETV4	1	1	0	0	2
hsa-miR-1237-3p	CEMIP	1	1	0	0	2
hsa-miR-1237-3p	SLC4A4	1	1	0	0	2
hsa-miR-1237-3p	KRT23	1	1	0	0	2
hsa-miR-1237-3p	CLDN2	1	1	0	0	2
hsa-miR-1245a	CLDN2	0	0	1	1	2
hsa-miR-1248	MMP1	0	1	0	1	2
hsa-miR-1248	SLC26A3	0	1	1	0	2
hsa-miR-1248	CLDN1	1	1	0	0	2
hsa-miR-1249-3p	CHGA	1	1	0	0	2
hsa-miR-1249-3p	AQP8	1	1	0	0	2
hsa-miR-1258	CLDN2	1	1	0	0	2
hsa-miR-125a-5p	SLC4A4	1	0	1	0	2
hsa-miR-125a-5p	CEMIP	1	1	0	0	2
hsa-miR-125a-5p	CXCL3	1	1	0	0	2
hsa-miR-125a-5p	CA7	1	1	0	0	2
hsa-miR-1260b	CHGA	1	1	0	0	2
hsa-miR-1260b	AQP8	1	1	0	0	2
hsa-miR-1266-5p	GUCA2B	1	1	0	0	2
hsa-miR-1266-5p	CA4	1	1	0	0	2
hsa-miR-1266-5p	CLDN2	1	1	0	0	2
hsa-miR-1266-5p	DPEP1	1	1	0	0	2
hsa-miR-1266-5p	CA7	1	1	0	0	2
hsa-miR-1266-5p	CHGA	1	1	0	0	2
hsa-miR-1266-5p	CLDN8	1	1	0	0	2
hsa-miR-1266-5p	CEMIP	1	1	0	0	2
hsa-miR-1266-5p	CLCA4	1	1	0	0	2
hsa-miR-1270	CA7	0	1	0	1	2
hsa-miR-1270	ETV4	1	1	0	0	2
hsa-miR-1270	CLCA4	1	1	0	0	2
hsa-miR-1270	PYY	1	1	0	0	2
hsa-miR-1271-5p	FOXQ1	0	1	1	1	3
hsa-miR-1271-5p	CLDN1	1	1	0	0	2
hsa-miR-127-3p	CLDN1	1	1	0	0	2
hsa-miR-127-3p	MMP1	1	1	0	0	2
hsa-miR-127-3p	CA4	1	1	0	0	2
hsa-miR-127-3p	ETV4	1	1	0	0	2
hsa-miR-1275	CLDN2	1	1	1	0	3
hsa-miR-1275	KRT23	1	0	1	0	2
hsa-miR-1275	INHBA	1	1	0	0	2
hsa-miR-1275	ETV4	1	1	0	0	2
hsa-miR-1275	SLC26A3	1	1	0	0	2
hsa-miR-1275	SST	1	1	0	0	2
hsa-miR-1275	CA4	1	1	0	0	2
hsa-miR-1275	SLC4A4	1	1	0	0	2
hsa-miR-1275	CLCA4	1	1	0	0	2
hsa-miR-1287-5p	SLC26A3	1	1	0	0	2
hsa-miR-1287-5p	CEMIP	1	1	0	0	2
hsa-miR-1292-5p	SLC26A3	1	1	0	0	2
hsa-miR-1292-5p	MMP3	1	1	0	0	2
hsa-miR-1295a	SLC4A4	1	0	1	0	2
hsa-miR-1295a	SLC26A3	1	1	0	0	2
hsa-miR-1295a	CD177	1	1	0	0	2
hsa-miR-1296-5p	CD177	1	1	0	0	2
hsa-miR-1296-5p	AQP8	1	1	0	0	2
hsa-miR-1296-5p	DPEP1	1	1	0	0	2
hsa-miR-1296-5p	KRT23	1	1	0	0	2
hsa-miR-1301-3p	CLDN2	0	1	0	1	2
hsa-miR-1301-3p	CXCL1	1	0	0	1	2
hsa-miR-1301-3p	CEMIP	0	1	1	0	2
hsa-miR-1301-3p	KRT23	1	1	0	0	2
hsa-miR-1301-3p	CLCA4	1	1	0	0	2
hsa-miR-1301-3p	CHGA	1	1	0	0	2
hsa-miR-1301-3p	CD177	1	1	0	0	2
hsa-miR-1301-3p	GUCA2B	1	1	0	0	2
hsa-miR-1301-3p	CLDN1	1	1	0	0	2
hsa-miR-1301-3p	CLDN8	1	1	0	0	2
hsa-miR-1301-3p	GCG	1	1	0	0	2
hsa-miR-1306-3p	CEACAM7	1	1	0	0	2
hsa-miR-1307-3p	CA4	1	1	0	0	2
hsa-miR-1307-3p	ETV4	1	1	0	0	2
hsa-miR-130a-3p	KRT23	1	1	1	0	3
hsa-miR-130a-3p	INHBA	1	1	0	0	2
hsa-miR-130a-3p	SLC26A3	1	1	0	0	2
hsa-miR-132-3p	CA1	1	0	0	1	2
hsa-miR-132-3p	CDH3	1	0	0	1	2
hsa-miR-132-3p	AQP8	1	1	0	0	2
hsa-miR-132-3p	MS4A12	1	1	0	0	2
hsa-miR-132-3p	SLC26A3	1	1	0	0	2
hsa-miR-132-3p	CEMIP	1	1	0	0	2
hsa-miR-132-3p	CA7	1	1	0	0	2
hsa-miR-133b	CXCL3	1	1	0	0	2
hsa-miR-133b	INHBA	1	1	0	0	2
hsa-miR-133b	ETV4	1	1	0	0	2
hsa-miR-1343-3p	CLDN2	1	0	0	1	2
hsa-miR-1343-3p	CLDN8	1	1	0	0	2
hsa-miR-1343-3p	DPEP1	1	1	0	0	2
hsa-miR-136-5p	CEMIP	1	1	1	0	3
hsa-miR-139-5p	SLC4A4	1	1	0	0	2
hsa-miR-139-5p	CLCA4	1	1	0	0	2
hsa-miR-139-5p	CHP2	1	1	0	0	2
hsa-miR-139-5p	CXCL1	1	1	0	0	2
hsa-miR-140-5p	MMP7	1	1	0	0	2
hsa-miR-140-5p	CLCA4	1	1	0	0	2
hsa-miR-140-5p	DPEP1	1	1	0	0	2
hsa-miR-141-3p	SLC26A3	1	1	0	0	2
hsa-miR-141-3p	ETV4	1	1	0	0	2
hsa-miR-143-3p	CD177	0	1	1	1	3
hsa-miR-143-3p	CA2	1	0	0	1	2
hsa-miR-143-3p	CLDN1	1	1	0	0	2
hsa-miR-145-5p	MMP1	1	0	0	1	2
hsa-miR-145-5p	SLC4A4	1	1	0	0	2
hsa-miR-145-5p	MMP3	1	1	0	0	2
hsa-miR-145-5p	CEACAM7	1	1	0	0	2
hsa-miR-145-5p	KRT23	1	1	0	0	2
hsa-miR-145-5p	CLCA4	1	1	0	0	2
hsa-miR-145-5p	CHP2	1	1	0	0	2
hsa-miR-145-5p	CXCL3	1	1	0	0	2
hsa-miR-1468-5p	FOXQ1	1	1	0	0	2
hsa-miR-1468-5p	INHBA	1	1	0	0	2
hsa-miR-146a-5p	CEMIP	0	1	1	0	2
hsa-miR-146a-5p	CLCA1	1	1	0	0	2
hsa-miR-146a-5p	KRT23	1	1	0	0	2
hsa-miR-146a-5p	CLDN2	1	1	0	0	2
hsa-miR-147b-3p	CA7	1	1	0	0	2
hsa-miR-148a-3p	CLDN2	1	1	0	1	3
hsa-miR-148a-3p	KRT23	1	1	0	0	2
hsa-miR-149-5p	SLC4A4	1	0	1	1	3
hsa-miR-149-5p	MMP3	1	1	0	0	2
hsa-miR-149-5p	CHGA	1	1	0	0	2
hsa-miR-149-5p	CEMIP	1	1	0	0	2
hsa-miR-149-5p	GCG	1	1	0	0	2
hsa-miR-149-5p	ETV4	1	1	0	0	2
hsa-miR-149-5p	MT1M	1	1	0	0	2
hsa-miR-149-5p	GUCA2B	1	1	0	0	2
hsa-miR-149-5p	DPEP1	1	1	0	0	2
hsa-miR-150-5p	CXCL3	1	1	0	1	3
hsa-miR-150-5p	SLC4A4	0	0	1	1	2
hsa-miR-150-5p	KRT23	1	1	0	0	2
hsa-miR-151b	CD177	1	1	0	0	2
hsa-miR-15a-5p	CLDN2	0	1	1	0	2
hsa-miR-15a-5p	CLCA4	1	1	0	0	2
hsa-miR-15a-5p	CLDN8	1	1	0	0	2
hsa-miR-15b-5p	CLDN2	0	1	1	0	2
hsa-miR-15b-5p	CLDN8	1	1	0	0	2
hsa-miR-15b-5p	CLCA4	1	1	0	0	2
hsa-miR-15b-5p	MMP7	1	1	0	0	2
hsa-miR-17-5p	INHBA	1	1	1	0	3
hsa-miR-17-5p	KRT23	0	1	1	0	2
hsa-miR-17-5p	MMP3	0	1	1	0	2
hsa-miR-17-5p	SLC4A4	1	0	1	0	2
hsa-miR-17-5p	CLCA4	1	1	0	0	2
hsa-miR-17-5p	CLDN8	1	1	0	0	2
hsa-miR-181d-5p	CXCL1	0	1	0	1	2
hsa-miR-181d-5p	KRT23	1	1	0	0	2
hsa-miR-181d-5p	CEMIP	1	1	0	0	2
hsa-miR-181d-5p	CLDN1	1	1	0	0	2
hsa-miR-181d-5p	MMP3	1	1	0	0	2
hsa-miR-182-5p	FOXQ1	0	1	1	0	2
hsa-miR-182-5p	SLC4A4	1	1	0	0	2
hsa-miR-182-5p	SLC26A3	1	1	0	0	2
hsa-miR-183-5p	CLCA4	1	1	0	0	2
hsa-miR-183-5p	CA7	1	1	0	0	2
hsa-miR-183-5p	CLCA1	1	1	0	0	2
hsa-miR-185-5p	CA7	1	1	0	1	3
hsa-miR-185-5p	CA4	0	1	1	0	2
hsa-miR-185-5p	CLDN2	1	1	0	0	2
hsa-miR-185-5p	DPEP1	1	1	0	0	2
hsa-miR-185-5p	MS4A12	1	1	0	0	2
hsa-miR-185-5p	SLC26A3	1	1	0	0	2
hsa-miR-185-5p	MMP1	1	1	0	0	2
hsa-miR-185-5p	MMP7	1	1	0	0	2
hsa-miR-185-5p	CD177	1	1	0	0	2
hsa-miR-185-5p	CLCA4	1	1	0	0	2
hsa-miR-185-5p	SLC4A4	1	1	0	0	2
hsa-miR-186-5p	CLDN1	1	1	1	0	3
hsa-miR-186-5p	CXCL1	0	1	0	1	2
hsa-miR-186-5p	FOXQ1	0	1	0	1	2
hsa-miR-186-5p	INHBA	1	1	0	0	2
hsa-miR-187-3p	CEMIP	1	1	0	0	2
hsa-miR-187-3p	KRT23	1	1	0	0	2
hsa-miR-187-3p	SLC26A3	1	1	0	0	2
hsa-miR-188-5p	CLDN2	1	1	0	0	2
hsa-miR-188-5p	ETV4	1	1	0	0	2
hsa-miR-188-5p	CEACAM7	1	1	0	0	2
hsa-miR-188-5p	CLCA4	1	1	0	0	2
hsa-miR-188-5p	DPEP1	1	1	0	0	2
hsa-miR-18a-5p	MMP3	1	1	0	1	3
hsa-miR-18a-5p	CLCA4	1	1	0	0	2
hsa-miR-18a-5p	DPEP1	1	1	0	0	2
hsa-miR-18a-5p	INHBA	1	1	0	0	2
hsa-miR-1914-5p	GUCA2B	1	1	0	0	2
hsa-miR-193a-3p	CLDN2	1	1	0	0	2
hsa-miR-193a-3p	CA4	1	1	0	0	2
hsa-miR-193b-3p	SLC26A3	1	1	0	0	2
hsa-miR-193b-3p	CEMIP	1	1	0	0	2
hsa-miR-193b-3p	CLDN2	1	1	0	0	2
hsa-miR-196b-5p	CLDN1	1	1	0	0	2
hsa-miR-197-3p	SLC4A4	1	1	1	0	3
hsa-miR-197-3p	SST	0	1	1	0	2
hsa-miR-197-3p	ZG16	1	0	1	0	2
hsa-miR-197-3p	CLCA4	1	1	0	0	2
hsa-miR-1976	CEMIP	1	1	1	0	3
hsa-miR-1976	CD177	1	1	1	0	3
hsa-miR-1976	SLC4A4	1	0	0	1	2
hsa-miR-1976	MMP1	1	0	0	1	2
hsa-miR-1976	KRT23	1	1	0	0	2
hsa-miR-1976	CXCL3	1	1	0	0	2
hsa-miR-1976	ETV4	1	1	0	0	2
hsa-miR-199b-5p	CA1	1	1	0	0	2
hsa-miR-199b-5p	MMP7	1	1	0	0	2
hsa-miR-199b-5p	CEMIP	1	1	0	0	2
hsa-miR-200c-3p	SLC4A4	0	1	1	0	2
hsa-miR-200c-3p	ETV4	1	1	0	0	2
hsa-miR-200c-3p	CD177	1	1	0	0	2
hsa-miR-203a-3p	CEMIP	1	1	0	0	2
hsa-miR-20a-5p	MMP3	1	1	1	0	3
hsa-miR-20a-5p	INHBA	0	1	1	0	2
hsa-miR-20a-5p	KRT23	0	1	1	0	2
hsa-miR-2110	CLDN1	1	1	0	1	3
hsa-miR-2110	DPEP1	1	1	0	0	2
hsa-miR-2110	CEMIP	1	1	0	0	2
hsa-miR-2110	CLDN8	1	1	0	0	2
hsa-miR-2116-5p	CXCL1	1	1	1	1	4
hsa-miR-2116-5p	KRT23	1	1	0	0	2
hsa-miR-2116-5p	CHGA	1	1	0	0	2
hsa-miR-2116-5p	CEMIP	1	1	0	0	2
hsa-miR-214-3p	MS4A12	1	1	0	0	2
hsa-miR-214-3p	SST	1	1	0	0	2
hsa-miR-214-3p	AQP8	1	1	0	0	2
hsa-miR-214-3p	INHBA	1	1	0	0	2
hsa-miR-214-3p	CLDN1	1	1	0	0	2
hsa-miR-214-3p	SLC26A3	1	1	0	0	2
hsa-miR-214-3p	CLCA4	1	1	0	0	2
hsa-miR-214-3p	GUCA2B	1	1	0	0	2
hsa-miR-217-5p	SLC4A4	1	0	1	0	2
hsa-miR-217-5p	SLC26A3	1	1	0	0	2
hsa-miR-223-3p	SLC4A4	0	1	1	0	2
hsa-miR-223-3p	CA7	1	1	0	0	2
hsa-miR-22-3p	FOXQ1	1	1	0	0	2
hsa-miR-22-3p	CEMIP	1	1	0	0	2
hsa-miR-2277-3p	CEMIP	1	1	0	0	2
hsa-miR-2355-5p	CXCL3	0	1	0	1	2
hsa-miR-2355-5p	CA1	1	1	0	0	2
hsa-miR-2355-5p	DPEP1	1	1	0	0	2
hsa-miR-26b-5p	CA2	0	1	1	1	3
hsa-miR-26b-5p	MT1M	0	0	1	1	2
hsa-miR-26b-5p	CA1	0	1	0	1	2
hsa-miR-27a-3p	CLDN2	0	0	1	1	2
hsa-miR-27a-3p	MMP3	0	1	0	1	2
hsa-miR-27a-3p	CXCL1	1	0	0	1	2
hsa-miR-27a-3p	CA7	0	1	1	0	2
hsa-miR-27a-3p	CEMIP	0	1	1	0	2
hsa-miR-27a-3p	MMP1	1	1	0	0	2
hsa-miR-28-5p	CEACAM7	0	1	1	0	2
hsa-miR-28-5p	CA7	1	1	0	0	2
hsa-miR-28-5p	FOXQ1	1	1	0	0	2
hsa-miR-28-5p	CEMIP	1	1	0	0	2
hsa-miR-28-5p	CHGA	1	1	0	0	2
hsa-miR-28-5p	KRT23	1	1	0	0	2
hsa-miR-296-5p	ETV4	1	1	0	0	2
hsa-miR-296-5p	SLC4A4	1	1	0	0	2
hsa-miR-29c-3p	CLDN1	1	1	1	0	3
hsa-miR-29c-3p	CEMIP	0	1	1	0	2
hsa-miR-301a-3p	KRT23	0	1	1	0	2
hsa-miR-301a-3p	CLCA4	1	1	0	0	2
hsa-miR-301b-3p	KRT23	0	1	1	0	2
hsa-miR-3074-3p	ETV4	1	1	0	0	2
hsa-miR-30b-5p	GCG	1	1	1	0	3
hsa-miR-30d-5p	GCG	1	0	1	0	2
hsa-miR-30d-5p	SLC4A4	1	1	0	0	2
hsa-miR-30d-5p	CLCA1	1	1	0	0	2
hsa-miR-3124-5p	CLDN2	1	1	0	0	2
hsa-miR-3127-5p	CLDN1	1	1	0	0	2
hsa-miR-3127-5p	CHGA	1	1	0	0	2
hsa-miR-3127-5p	CLCA4	1	1	0	0	2
hsa-miR-3127-5p	MMP1	1	1	0	0	2
hsa-miR-3127-5p	CEACAM7	1	1	0	0	2
hsa-miR-3131	CLDN2	1	1	0	0	2
hsa-miR-3131	SLC26A3	1	1	0	0	2
hsa-miR-3131	CLDN1	1	1	0	0	2
hsa-miR-3138	ETV4	1	1	0	0	2
hsa-miR-3150b-3p	SST	1	1	0	0	2
hsa-miR-3154	CLDN2	1	1	0	0	2
hsa-miR-3154	CLDN8	1	1	0	0	2
hsa-miR-3155a	SLC4A4	1	1	1	0	3
hsa-miR-3155a	CXCL1	1	0	0	1	2
hsa-miR-3155a	CEACAM7	1	1	0	0	2
hsa-miR-3155a	SLC26A3	1	1	0	0	2
hsa-miR-3155a	CHGA	1	1	0	0	2
hsa-miR-3155a	CLDN1	1	1	0	0	2
hsa-miR-3155a	CA4	1	1	0	0	2
hsa-miR-3157-5p	CEMIP	1	1	0	1	3
hsa-miR-31-5p	CLDN2	0	1	1	0	2
hsa-miR-31-5p	CA1	1	1	0	0	2
hsa-miR-31-5p	MMP1	1	1	0	0	2
hsa-miR-31-5p	CXCL1	1	1	0	0	2
hsa-miR-3173-3p	GUCA2B	1	1	0	0	2
hsa-miR-3173-3p	MMP3	1	1	0	0	2
hsa-miR-3173-3p	MMP1	1	1	0	0	2
hsa-miR-3173-3p	AQP8	1	1	0	0	2
hsa-miR-3173-3p	CLDN1	1	1	0	0	2
hsa-miR-3173-3p	SLC26A3	1	1	0	0	2
hsa-miR-3173-3p	CEMIP	1	1	0	0	2
hsa-miR-3183	SLC26A3	1	1	0	0	2
hsa-miR-3183	GUCA2B	1	1	0	0	2
hsa-miR-3188	CEACAM7	1	1	0	0	2
hsa-miR-3190-5p	CHGA	1	1	1	0	3
hsa-miR-3190-5p	MS4A12	1	1	0	0	2
hsa-miR-3190-5p	MT1M	1	1	0	0	2
hsa-miR-3190-5p	ETV4	1	1	0	0	2
hsa-miR-3191-3p	KRT23	1	1	0	0	2
hsa-miR-3191-3p	AQP8	1	1	0	0	2
hsa-miR-3191-3p	CHGA	1	1	0	0	2
hsa-miR-3191-3p	CLDN8	1	1	0	0	2
hsa-miR-3191-3p	GUCA2B	1	1	0	0	2
hsa-miR-3191-3p	CLDN1	1	1	0	0	2
hsa-miR-3191-3p	CEMIP	1	1	0	0	2
hsa-miR-3191-3p	DPEP1	1	1	0	0	2
hsa-miR-3193	DPEP1	1	1	0	0	2
hsa-miR-320a-3p	SLC26A3	1	1	1	0	3
hsa-miR-320a-3p	CHGA	0	1	1	0	2
hsa-miR-320a-3p	FOXQ1	0	1	1	0	2
hsa-miR-320a-3p	GCG	1	0	1	0	2
hsa-miR-320a-3p	CLCA1	1	1	0	0	2
hsa-miR-320a-3p	ETV4	1	1	0	0	2
hsa-miR-320a-3p	CEACAM7	1	1	0	0	2
hsa-miR-32-5p	AQP8	0	1	1	0	2
hsa-miR-326	MMP1	1	0	1	1	3
hsa-miR-326	INHBA	1	0	0	1	2
hsa-miR-326	GCG	1	1	0	0	2
hsa-miR-326	CEMIP	1	1	0	0	2
hsa-miR-326	CLDN1	1	1	0	0	2
hsa-miR-326	CD177	1	1	0	0	2
hsa-miR-326	KRT23	1	1	0	0	2
hsa-miR-326	CXCL3	1	1	0	0	2
hsa-miR-326	CLDN2	1	1	0	0	2
hsa-miR-326	AQP8	1	1	0	0	2
hsa-miR-328-3p	SLC26A3	1	1	0	0	2
hsa-miR-328-3p	CLDN2	1	1	0	0	2
hsa-miR-328-3p	ETV4	1	1	0	0	2
hsa-miR-328-3p	CHGA	1	1	0	0	2
hsa-miR-328-3p	DPEP1	1	1	0	0	2
hsa-miR-328-3p	CEMIP	1	1	0	0	2
hsa-miR-330-3p	CA2	1	1	1	0	3
hsa-miR-330-3p	AQP8	0	1	1	0	2
hsa-miR-330-3p	GCG	0	1	1	0	2
hsa-miR-330-3p	CLDN1	1	1	0	0	2
hsa-miR-330-3p	DPEP1	1	1	0	0	2
hsa-miR-330-3p	CA7	1	1	0	0	2
hsa-miR-330-3p	PYY	1	1	0	0	2
hsa-miR-330-3p	FOXQ1	1	1	0	0	2
hsa-miR-331-3p	INHBA	0	1	0	1	2
hsa-miR-331-3p	CXCL1	1	0	0	1	2
hsa-miR-331-3p	CLCA1	1	1	0	0	2
hsa-miR-331-3p	PYY	1	1	0	0	2
hsa-miR-331-3p	AQP8	1	1	0	0	2
hsa-miR-331-3p	ETV4	1	1	0	0	2
hsa-miR-331-3p	KRT23	1	1	0	0	2
hsa-miR-335-5p	CLDN1	0	1	0	1	2
hsa-miR-335-5p	FOXQ1	0	1	0	1	2
hsa-miR-335-5p	GUCA2B	0	1	0	1	2
hsa-miR-335-5p	CD177	0	1	0	1	2
hsa-miR-335-5p	SLC26A3	0	1	0	1	2
hsa-miR-335-5p	CLCA4	0	1	0	1	2
hsa-miR-337-3p	CXCL1	0	0	1	1	2
hsa-miR-337-3p	CA2	0	1	1	0	2
hsa-miR-337-3p	CA1	1	1	0	0	2
hsa-miR-338-3p	SLC4A4	0	1	1	0	2
hsa-miR-338-3p	CLDN1	1	1	0	0	2
hsa-miR-338-3p	CEMIP	1	1	0	0	2
hsa-miR-338-3p	SLC26A3	1	1	0	0	2
hsa-miR-339-5p	CXCL3	1	0	1	1	3
hsa-miR-339-5p	CD177	0	1	1	0	2
hsa-miR-339-5p	CLDN2	1	1	0	0	2
hsa-miR-339-5p	CXCL1	1	1	0	0	2
hsa-miR-339-5p	DPEP1	1	1	0	0	2
hsa-miR-339-5p	CLCA4	1	1	0	0	2
hsa-miR-339-5p	AQP8	1	1	0	0	2
hsa-miR-339-5p	CA7	1	1	0	0	2
hsa-miR-33a-5p	SLC26A3	1	1	0	0	2
hsa-miR-33b-5p	CXCL3	0	1	0	1	2
hsa-miR-33b-5p	DPEP1	1	1	0	0	2
hsa-miR-33b-5p	CLCA1	1	1	0	0	2
hsa-miR-342-3p	CLDN1	1	1	1	0	3
hsa-miR-342-3p	FOXQ1	0	1	1	0	2
hsa-miR-346	CEACAM7	1	1	0	0	2
hsa-miR-346	DPEP1	1	1	0	0	2
hsa-miR-34a-5p	CA7	1	1	1	0	3
hsa-miR-34a-5p	MMP7	0	1	0	1	2
hsa-miR-34a-5p	CEACAM7	1	1	0	0	2
hsa-miR-34a-5p	CHGA	1	1	0	0	2
hsa-miR-34a-5p	CLCA4	1	1	0	0	2
hsa-miR-34a-5p	CLDN2	1	1	0	0	2
hsa-miR-34a-5p	INHBA	1	1	0	0	2
hsa-miR-34a-5p	KRT23	1	1	0	0	2
hsa-miR-361-5p	CLDN2	1	1	0	0	2
hsa-miR-361-5p	SLC26A3	1	1	0	0	2
hsa-miR-361-5p	KRT23	1	1	0	0	2
hsa-miR-3619-5p	CD177	1	1	0	0	2
hsa-miR-3619-5p	CEMIP	1	1	0	0	2
hsa-miR-3619-5p	CA7	1	1	0	0	2
hsa-miR-3619-5p	CLDN1	1	1	0	0	2
hsa-miR-3619-5p	AQP8	1	1	0	0	2
hsa-miR-3619-5p	SLC26A3	1	1	0	0	2
hsa-miR-3620-3p	CXCL3	1	0	0	1	2
hsa-miR-3620-3p	CA2	1	1	0	0	2
hsa-miR-363-3p	AQP8	0	1	1	0	2
hsa-miR-3651	SLC26A3	1	1	0	0	2
hsa-miR-3652	CA7	1	1	1	0	3
hsa-miR-3652	CST1	1	1	0	0	2
hsa-miR-3652	CD177	1	1	0	0	2
hsa-miR-3662	CXCL1	0	1	0	1	2
hsa-miR-3677-3p	AQP8	1	1	0	0	2
hsa-miR-3677-3p	CEACAM7	1	1	0	0	2
hsa-miR-3682-3p	CLCA4	1	1	0	0	2
hsa-miR-3682-3p	SLC26A3	1	1	0	0	2
hsa-miR-369-3p	CXCL1	0	1	0	1	2
hsa-miR-370-3p	CLDN2	1	0	0	1	2
hsa-miR-370-3p	SLC4A4	1	0	1	0	2
hsa-miR-370-3p	CHP2	1	0	1	0	2
hsa-miR-370-3p	GCG	1	1	0	0	2
hsa-miR-370-3p	CEMIP	1	1	0	0	2
hsa-miR-370-3p	CEACAM7	1	1	0	0	2
hsa-miR-374b-5p	CA2	0	1	1	0	2
hsa-miR-374c-5p	CLDN2	1	1	0	0	2
hsa-miR-375-3p	SLC4A4	1	0	1	0	2
hsa-miR-375-3p	CLCA1	1	1	0	0	2
hsa-miR-376c-3p	CXCL1	0	1	1	1	3
hsa-miR-376c-3p	CA2	0	1	1	0	2
hsa-miR-378c	AQP8	0	1	1	0	2
hsa-miR-378c	GUCA2B	1	1	0	0	2
hsa-miR-378c	CA4	1	1	0	0	2
hsa-miR-378c	SLC4A4	1	1	0	0	2
hsa-miR-379-5p	CLDN1	0	1	1	0	2
hsa-miR-379-5p	CA2	1	1	0	0	2
hsa-miR-383-5p	CLDN2	0	1	1	1	3
hsa-miR-383-5p	SLC26A3	1	1	0	0	2
hsa-miR-383-5p	CLDN1	1	1	0	0	2
hsa-miR-383-5p	SST	1	1	0	0	2
hsa-miR-3909	ETV4	1	1	0	0	2
hsa-miR-3909	MMP7	1	1	0	0	2
hsa-miR-3911	INHBA	1	0	1	0	2
hsa-miR-3911	ETV4	1	1	0	0	2
hsa-miR-3922-3p	MMP1	0	0	1	1	2
hsa-miR-3922-3p	CEMIP	0	1	1	0	2
hsa-miR-3928-3p	CLDN1	0	1	0	1	2
hsa-miR-3928-3p	CHGA	1	1	0	0	2
hsa-miR-3928-3p	CA1	1	1	0	0	2
hsa-miR-3928-3p	CLCA4	1	1	0	0	2
hsa-miR-3934-5p	CHGA	1	1	0	0	2
hsa-miR-3940-3p	CEACAM7	1	1	0	0	2
hsa-miR-3940-3p	ETV4	1	1	0	0	2
hsa-miR-3944-3p	CLDN1	1	1	0	0	2
hsa-miR-412-3p	CEMIP	1	1	0	0	2
hsa-miR-412-3p	DPEP1	1	1	0	0	2
hsa-miR-421	CA7	0	1	1	0	2
hsa-miR-421	CLDN1	1	1	0	0	2
hsa-miR-421	INHBA	1	1	0	0	2
hsa-miR-423-3p	ETV4	1	1	0	0	2
hsa-miR-4286	CLDN1	0	1	0	1	2
hsa-miR-4286	CLCA4	1	1	0	0	2
hsa-miR-4286	KRT23	1	1	0	0	2
hsa-miR-429	SLC4A4	0	1	1	0	2
hsa-miR-429	ETV4	1	1	0	0	2
hsa-miR-4290	CD177	1	1	0	0	2
hsa-miR-4292	CLDN2	1	0	1	1	3
hsa-miR-4292	INHBA	1	0	0	1	2
hsa-miR-4292	GUCA2B	1	1	0	0	2
hsa-miR-4293	CLDN1	1	1	0	0	2
hsa-miR-4293	SLC26A3	1	1	0	0	2
hsa-miR-4294	CLDN2	0	1	1	0	2
hsa-miR-4295	CHGA	1	1	0	0	2
hsa-miR-4296	DPEP1	1	1	0	0	2
hsa-miR-4296	CEMIP	1	1	0	0	2
hsa-miR-4296	GUCA2B	1	1	0	0	2
hsa-miR-4297	CLDN2	1	1	1	0	3
hsa-miR-4297	CEMIP	1	1	1	0	3
hsa-miR-4297	CHGA	1	1	0	0	2
hsa-miR-4297	SLC26A3	1	1	0	0	2
hsa-miR-4298	SLC4A4	0	0	1	1	2
hsa-miR-4298	AQP8	1	1	0	0	2
hsa-miR-4298	MS4A12	1	1	0	0	2
hsa-miR-4298	CD177	1	1	0	0	2
hsa-miR-4298	SLC26A3	1	1	0	0	2
hsa-miR-431-5p	CA1	0	1	1	0	2
hsa-miR-431-5p	SLC26A3	1	1	0	0	2
hsa-miR-431-5p	KRT23	1	1	0	0	2
hsa-miR-431-5p	CD177	1	1	0	0	2
hsa-miR-432-5p	CA7	1	1	0	1	3
hsa-miR-432-5p	SLC4A4	0	1	1	0	2
hsa-miR-432-5p	CLCA1	1	1	0	0	2
hsa-miR-432-5p	CA4	1	1	0	0	2
hsa-miR-432-5p	CEMIP	1	1	0	0	2
hsa-miR-4326	SLC26A3	1	1	0	0	2
hsa-miR-4326	CLDN2	1	1	0	0	2
hsa-miR-4326	DPEP1	1	1	0	0	2
hsa-miR-4326	CD177	1	1	0	0	2
hsa-miR-433-3p	SLC4A4	0	1	0	1	2
hsa-miR-433-3p	SLC26A3	1	1	0	0	2
hsa-miR-433-3p	CLDN2	1	1	0	0	2
hsa-miR-4449	SLC26A3	1	1	0	0	2
hsa-miR-4469	CEMIP	1	0	1	0	2
hsa-miR-4469	GUCA2B	1	1	0	0	2
hsa-miR-4519	GUCA2B	1	1	0	0	2
hsa-miR-4525	CLDN1	1	1	1	0	3
hsa-miR-4525	CLDN2	1	0	1	0	2
hsa-miR-4525	SLC26A3	1	1	0	0	2
hsa-miR-452-5p	CST1	0	1	1	0	2
hsa-miR-452-5p	CLCA4	1	1	0	0	2
hsa-miR-452-5p	CLCA1	1	1	0	0	2
hsa-miR-452-5p	KRT23	1	1	0	0	2
hsa-miR-452-5p	CLDN1	1	1	0	0	2
hsa-miR-452-5p	CLDN2	1	1	0	0	2
hsa-miR-454-3p	KRT23	0	1	1	0	2
hsa-miR-455-5p	CEACAM7	0	1	1	0	2
hsa-miR-455-5p	CLCA4	1	1	0	0	2
hsa-miR-455-5p	CEMIP	1	1	0	0	2
hsa-miR-455-5p	KRT23	1	1	0	0	2
hsa-miR-4651	AQP8	1	1	0	1	3
hsa-miR-4651	CA7	1	1	0	0	2
hsa-miR-4651	CLDN8	1	1	0	0	2
hsa-miR-4651	SLC4A4	1	1	0	0	2
hsa-miR-4651	SST	1	1	0	0	2
hsa-miR-4658	CEACAM7	1	1	0	0	2
hsa-miR-4658	CLCA1	1	1	0	0	2
hsa-miR-4660	CLDN2	1	0	0	1	2
hsa-miR-4660	SLC26A3	1	1	0	0	2
hsa-miR-4660	CA7	1	1	0	0	2
hsa-miR-4683	DPEP1	1	1	0	0	2
hsa-miR-4741	CA1	1	1	0	0	2
hsa-miR-4780	CA7	0	1	1	0	2
hsa-miR-4780	CLDN2	1	1	0	0	2
hsa-miR-4780	CLCA4	1	1	0	0	2
hsa-miR-4784	ZG16	1	0	1	0	2
hsa-miR-4784	SLC26A3	1	1	0	0	2
hsa-miR-4784	GUCA2B	1	1	0	0	2
hsa-miR-4784	CLDN1	1	1	0	0	2
hsa-miR-484	SLC4A4	0	0	1	1	2
hsa-miR-484	CXCL1	1	0	0	1	2
hsa-miR-484	CEMIP	1	1	0	0	2
hsa-miR-484	AQP8	1	1	0	0	2
hsa-miR-484	CD177	1	1	0	0	2
hsa-miR-484	SLC26A3	1	1	0	0	2
hsa-miR-487a-3p	CXCL1	0	1	0	1	2
hsa-miR-487a-3p	CEACAM7	0	1	1	0	2
hsa-miR-487a-3p	ETV4	1	1	0	0	2
hsa-miR-490-3p	CLCA4	1	1	0	0	2
hsa-miR-490-3p	GUCA2B	1	1	0	0	2
hsa-miR-491-5p	CD177	0	1	1	0	2
hsa-miR-491-5p	CA7	0	1	1	0	2
hsa-miR-491-5p	SLC4A4	1	1	0	0	2
hsa-miR-491-5p	MMP3	1	1	0	0	2
hsa-miR-491-5p	CLCA4	1	1	0	0	2
hsa-miR-491-5p	ETV4	1	1	0	0	2
hsa-miR-494-3p	SLC26A3	0	1	1	1	3
hsa-miR-495-3p	INHBA	0	1	0	1	2
hsa-miR-496	GCG	0	1	1	0	2
hsa-miR-496	INHBA	1	1	0	0	2
hsa-miR-497-5p	MMP3	0	1	0	1	2
hsa-miR-497-5p	CLDN2	0	1	1	0	2
hsa-miR-497-5p	SLC4A4	1	0	1	0	2
hsa-miR-497-5p	CEACAM7	1	1	0	0	2
hsa-miR-497-5p	SLC26A3	1	1	0	0	2
hsa-miR-497-5p	CLCA4	1	1	0	0	2
hsa-miR-497-5p	CEMIP	1	1	0	0	2
hsa-miR-497-5p	CLDN8	1	1	0	0	2
hsa-miR-497-5p	KRT23	1	1	0	0	2
hsa-miR-500a-5p	CEMIP	1	1	0	0	2
hsa-miR-500a-5p	CLDN2	1	1	0	0	2
hsa-miR-501-5p	MMP7	0	1	1	0	2
hsa-miR-501-5p	CLDN1	0	1	1	0	2
hsa-miR-501-5p	CLCA4	0	1	1	0	2
hsa-miR-501-5p	CLDN2	1	1	0	0	2
hsa-miR-501-5p	CD177	1	1	0	0	2
hsa-miR-505-3p	CA2	1	1	1	0	3
hsa-miR-505-3p	CXCL3	1	1	0	0	2
hsa-miR-508-3p	CD177	1	1	0	0	2
hsa-miR-508-3p	KRT23	1	1	0	0	2
hsa-miR-508-3p	CEMIP	1	1	0	0	2
hsa-miR-543	CXCL1	0	1	0	1	2
hsa-miR-543	MMP7	0	1	1	0	2
hsa-miR-549a-3p	CLDN2	1	1	0	0	2
hsa-miR-559	INHBA	0	1	0	1	2
hsa-miR-5683	CLDN1	0	1	1	0	2
hsa-miR-5698	CLDN2	1	0	1	0	2
hsa-miR-5698	CLDN1	1	1	0	0	2
hsa-miR-5698	ETV4	1	1	0	0	2
hsa-miR-5698	INHBA	1	1	0	0	2
hsa-miR-5698	CLCA4	1	1	0	0	2
hsa-miR-570-3p	MMP1	0	1	0	1	2
hsa-miR-572	CLDN1	1	1	0	0	2
hsa-miR-574-3p	MMP3	0	1	0	1	2
hsa-miR-574-3p	CLCA1	1	1	0	0	2
hsa-miR-574-3p	ETV4	1	1	0	0	2
hsa-miR-574-3p	AQP8	1	1	0	0	2
hsa-miR-576-5p	SLC4A4	0	1	1	0	2
hsa-miR-576-5p	SLC26A3	1	1	0	0	2
hsa-miR-579-3p	SLC4A4	0	0	1	1	2
hsa-miR-582-5p	SLC4A4	1	1	1	0	3
hsa-miR-582-5p	CHGA	0	1	1	0	2
hsa-miR-582-5p	SST	0	1	1	0	2
hsa-miR-582-5p	ETV4	1	1	0	0	2
hsa-miR-582-5p	CLCA1	1	1	0	0	2
hsa-miR-582-5p	CA2	1	1	0	0	2
hsa-miR-584-5p	CHP2	0	0	1	1	2
hsa-miR-584-5p	CA2	1	1	0	0	2
hsa-miR-584-5p	GCG	1	1	0	0	2
hsa-miR-584-5p	CLCA4	1	1	0	0	2
hsa-miR-584-5p	CEACAM7	1	1	0	0	2
hsa-miR-584-5p	CLDN2	1	1	0	0	2
hsa-miR-584-5p	KRT23	1	1	0	0	2
hsa-miR-598-3p	CA2	1	1	0	0	2
hsa-miR-598-3p	CA7	1	1	0	0	2
hsa-miR-605-5p	CHGA	1	1	0	0	2
hsa-miR-605-5p	INHBA	1	1	0	0	2
hsa-miR-605-5p	CD177	1	1	0	0	2
hsa-miR-605-5p	MS4A12	1	1	0	0	2
hsa-miR-605-5p	DPEP1	1	1	0	0	2
hsa-miR-6132	CA1	1	1	1	0	3
hsa-miR-615-3p	SLC26A3	1	1	0	0	2
hsa-miR-615-3p	MT1M	1	1	0	0	2
hsa-miR-615-3p	MS4A12	1	1	0	0	2
hsa-miR-615-3p	CEMIP	1	1	0	0	2
hsa-miR-625-5p	KRT23	0	1	1	0	2
hsa-miR-625-5p	CLDN2	0	1	1	0	2
hsa-miR-625-5p	MMP3	1	1	0	0	2
hsa-miR-625-5p	SLC26A3	1	1	0	0	2
hsa-miR-627-5p	CA7	0	1	1	0	2
hsa-miR-632	MMP3	1	0	0	1	2
hsa-miR-632	KRT23	1	1	0	0	2
hsa-miR-632	SLC26A3	1	1	0	0	2
hsa-miR-632	CA7	1	1	0	0	2
hsa-miR-632	ETV4	1	1	0	0	2
hsa-miR-632	CLDN2	1	1	0	0	2
hsa-miR-632	CD177	1	1	0	0	2
hsa-miR-632	CEACAM7	1	1	0	0	2
hsa-miR-636	CA2	1	1	1	0	3
hsa-miR-636	CLDN2	1	1	0	0	2
hsa-miR-636	SLC26A3	1	1	0	0	2
hsa-miR-636	ETV4	1	1	0	0	2
hsa-miR-639	CLCA4	1	1	0	0	2
hsa-miR-642a-5p	CLDN1	0	1	1	1	3
hsa-miR-642a-5p	CLCA4	1	1	0	0	2
hsa-miR-642a-5p	CXCL1	1	1	0	0	2
hsa-miR-642a-5p	GUCA2B	1	1	0	0	2
hsa-miR-643	SLC4A4	1	1	0	0	2
hsa-miR-652-3p	SLC26A3	1	1	0	0	2
hsa-miR-652-3p	CLDN2	1	1	0	0	2
hsa-miR-652-3p	CEMIP	1	1	0	0	2
hsa-miR-658	DPEP1	1	1	0	0	2
hsa-miR-658	SLC4A4	1	1	0	0	2
hsa-miR-658	INHBA	1	1	0	0	2
hsa-miR-658	CA7	1	1	0	0	2
hsa-miR-658	GCG	1	1	0	0	2
hsa-miR-658	MS4A12	1	1	0	0	2
hsa-miR-660-5p	CEACAM7	0	1	1	0	2
hsa-miR-660-5p	CHP2	1	0	1	0	2
hsa-miR-668-3p	MMP1	0	1	0	1	2
hsa-miR-668-3p	CHGA	1	1	0	0	2
hsa-miR-668-3p	SLC26A3	1	1	0	0	2
hsa-miR-671-5p	CA7	1	1	1	0	3
hsa-miR-671-5p	CEMIP	1	1	0	0	2
hsa-miR-671-5p	GCG	1	1	0	0	2
hsa-miR-671-5p	CLDN2	1	1	0	0	2
hsa-miR-671-5p	CLDN1	1	1	0	0	2
hsa-miR-671-5p	DPEP1	1	1	0	0	2
hsa-miR-708-5p	CEACAM7	0	1	1	0	2
hsa-miR-708-5p	GCG	1	1	0	0	2
hsa-miR-708-5p	KRT23	1	1	0	0	2
hsa-miR-744-5p	KRT23	1	1	0	0	2
hsa-miR-744-5p	CA1	1	1	0	0	2
hsa-miR-744-5p	CLCA1	1	1	0	0	2
hsa-miR-744-5p	DPEP1	1	1	0	0	2
hsa-miR-760	SLC4A4	1	0	0	1	2
hsa-miR-760	CXCL1	1	0	1	0	2
hsa-miR-760	CLDN1	1	1	0	0	2
hsa-miR-760	GUCA2B	1	1	0	0	2
hsa-miR-760	CEMIP	1	1	0	0	2
hsa-miR-760	CEACAM7	1	1	0	0	2
hsa-miR-760	CLCA4	1	1	0	0	2
hsa-miR-760	SLC26A3	1	1	0	0	2
hsa-miR-766-3p	CA7	0	1	1	0	2
hsa-miR-766-3p	MT1M	1	1	0	0	2
hsa-miR-766-3p	SLC4A4	1	1	0	0	2
hsa-miR-766-3p	CLCA4	1	1	0	0	2
hsa-miR-766-3p	SLC26A3	1	1	0	0	2
hsa-miR-766-3p	CLDN2	1	1	0	0	2
hsa-miR-7706	CA1	1	1	0	0	2
hsa-miR-874-3p	MMP3	0	0	1	1	2
hsa-miR-874-3p	GUCA2B	1	1	0	0	2
hsa-miR-874-3p	MMP1	1	1	0	0	2
hsa-miR-874-3p	SLC26A3	1	1	0	0	2
hsa-miR-874-3p	DPEP1	1	1	0	0	2
hsa-miR-874-3p	CEMIP	1	1	0	0	2
hsa-miR-877-5p	SLC26A3	1	1	0	0	2
hsa-miR-877-5p	CEMIP	1	1	0	0	2
hsa-miR-877-5p	CA7	1	1	0	0	2
hsa-miR-877-5p	ETV4	1	1	0	0	2
hsa-miR-877-5p	CEACAM7	1	1	0	0	2
hsa-miR-877-5p	CLDN2	1	1	0	0	2
hsa-miR-877-5p	MMP3	1	1	0	0	2
hsa-miR-877-5p	CLCA1	1	1	0	0	2
hsa-miR-877-5p	CLDN1	1	1	0	0	2
hsa-miR-887-3p	CLCA4	1	1	0	0	2
hsa-miR-887-3p	SLC26A3	1	1	0	0	2
hsa-miR-887-3p	CLDN1	1	1	0	0	2
hsa-miR-92b-3p	AQP8	1	1	1	0	3
hsa-miR-92b-3p	CEACAM7	1	1	0	0	2
hsa-miR-92b-3p	CLDN1	1	1	0	0	2
hsa-miR-92b-3p	KRT23	1	1	0	0	2
hsa-miR-935	CXCL1	0	1	1	1	3
hsa-miR-935	GCG	1	1	0	0	2
hsa-miR-935	CEACAM7	1	1	0	0	2
hsa-miR-935	CLDN2	1	1	0	0	2
hsa-miR-937-3p	KRT23	1	1	0	0	2
hsa-miR-937-3p	ETV4	1	1	0	0	2
hsa-miR-937-3p	CA7	1	1	0	0	2
hsa-miR-939-5p	ETV4	1	1	1	0	3
hsa-miR-939-5p	GCG	1	1	0	0	2
hsa-miR-939-5p	CXCL3	1	1	0	0	2
hsa-miR-939-5p	MT1M	1	1	0	0	2
hsa-miR-939-5p	CA4	1	1	0	0	2
hsa-miR-939-5p	DPEP1	1	1	0	0	2
hsa-miR-939-5p	SLC26A3	1	1	0	0	2
hsa-miR-939-5p	CA1	1	1	0	0	2
hsa-miR-939-5p	CLDN8	1	1	0	0	2
hsa-miR-940	CEACAM7	1	1	1	0	3
hsa-miR-940	MMP1	1	1	0	0	2
hsa-miR-940	CEMIP	1	1	0	0	2
hsa-miR-940	CLDN2	1	1	0	0	2
hsa-miR-940	CA1	1	1	0	0	2
hsa-miR-940	ETV4	1	1	0	0	2
hsa-miR-940	SLC26A3	1	1	0	0	2
hsa-miR-96-5p	FOXQ1	1	1	0	1	3
hsa-miR-96-5p	CD177	1	1	0	0	2
hsa-miR-98-5p	CLDN1	0	1	1	0	2
hsa-miR-99b-5p	ETV4	1	1	0	0	2

## Sheet: Supplementary Table. S4
Supplementary Table. S4. Significantly miRNA-lncRNAs target predictions by miRcode algorithms based on TCGA-COADRED dataset.
Node1	Node2
hsa-miR-101-3p	CCDC13-AS1
hsa-miR-101-3p	SNHG14
hsa-miR-101-3p	TPTEP1
hsa-miR-103a-3p	CCDC13-AS1
hsa-miR-103a-3p	SNHG11
hsa-miR-103a-3p	SNHG14
hsa-miR-103a-3p	TPTEP1
hsa-miR-103a-3p	UCA1
hsa-miR-122-5p	SNHG11
hsa-miR-122-5p	SNHG12
hsa-miR-122-5p	SNHG14
hsa-miR-122-5p	TPTEP1
hsa-miR-122-5p	UCA1
hsa-miR-124-3p	SNHG14
hsa-miR-124-3p	TPTEP1
hsa-miR-124-3p	UCA1
hsa-miR-125a-5p	CLDN10-AS1
hsa-miR-125a-5p	LINC00525
hsa-miR-125a-5p	SNHG14
hsa-miR-125a-5p	TPTEP1
hsa-miR-126-3p	SNHG14
hsa-miR-128-3p	CCDC13-AS1
hsa-miR-128-3p	LINC00525
hsa-miR-128-3p	SNHG11
hsa-miR-128-3p	SNHG14
hsa-miR-128-3p	TPTEP1
hsa-miR-129-5p	LINC00449
hsa-miR-129-5p	SNHG12
hsa-miR-129-5p	SNHG14
hsa-miR-129-5p	TPTEP1
hsa-miR-129-5p	UCA1
hsa-miR-132-3p	LINC00525
hsa-miR-132-3p	SNHG11
hsa-miR-132-3p	SNHG14
hsa-miR-137-3p	CLDN10-AS1
hsa-miR-137-3p	SNHG14
hsa-miR-137-3p	TPTEP1
hsa-miR-138-5p	SNHG11
hsa-miR-138-5p	SNHG12
hsa-miR-138-5p	SNHG14
hsa-miR-138-5p	TPTEP1
hsa-miR-138-5p	UCA1
hsa-miR-139-5p	SNHG11
hsa-miR-139-5p	TPTEP1
hsa-miR-140-5p	SNHG12
hsa-miR-140-5p	SNHG14
hsa-miR-140-5p	TPTEP1
hsa-miR-141-3p	CCDC13-AS1
hsa-miR-141-3p	LINC00525
hsa-miR-141-3p	SNHG11
hsa-miR-141-3p	SNHG14
hsa-miR-142-3p	TPTEP1
hsa-miR-143-3p	CCDC13-AS1
hsa-miR-143-3p	CLDN10-AS1
hsa-miR-143-3p	SNHG14
hsa-miR-143-3p	TPTEP1
hsa-miR-143-3p	UCA1
hsa-miR-144-3p	SNHG14
hsa-miR-144-3p	TPTEP1
hsa-miR-145-5p	CCDC13-AS1
hsa-miR-145-5p	SNHG14
hsa-miR-150-5p	CCDC13-AS1
hsa-miR-150-5p	CLDN10-AS1
hsa-miR-150-5p	LINC00449
hsa-miR-150-5p	SNHG12
hsa-miR-150-5p	SNHG14
hsa-miR-150-5p	TPTEP1
hsa-miR-153-3p	SNHG14
hsa-miR-153-3p	TPTEP1
hsa-miR-155-5p	LINC00525
hsa-miR-155-5p	SNHG11
hsa-miR-155-5p	SNHG14
hsa-miR-17-5p	LINC00449
hsa-miR-17-5p	SNHG11
hsa-miR-17-5p	SNHG14
hsa-miR-17-5p	TPTEP1
hsa-miR-182-5p	LINC00525
hsa-miR-182-5p	SNHG14
hsa-miR-182-5p	UCA1
hsa-miR-183-5p	SNHG11
hsa-miR-183-5p	SNHG14
hsa-miR-184	SNHG11
hsa-miR-184	UCA1
hsa-miR-187-3p	SNHG12
hsa-miR-190a-5p	SNHG14
hsa-miR-190a-5p	TPTEP1
hsa-miR-190a-5p	UCA1
hsa-miR-191-5p	SNHG14
hsa-miR-192-5p	SNHG14
hsa-miR-192-5p	TPTEP1
hsa-miR-193a-3p	CCDC13-AS1
hsa-miR-193a-3p	LINC00449
hsa-miR-193a-3p	LINC00525
hsa-miR-193a-3p	SNHG12
hsa-miR-193a-3p	SNHG14
hsa-miR-193a-3p	UCA1
hsa-miR-194-5p	SNHG12
hsa-miR-194-5p	SNHG14
hsa-miR-203a-3p	LINC00449
hsa-miR-203a-3p	SNHG14
hsa-miR-203a-3p	TPTEP1
hsa-miR-203a-3p	UCA1
hsa-miR-204-5p	CCDC13-AS1
hsa-miR-204-5p	SNHG12
hsa-miR-204-5p	SNHG14
hsa-miR-204-5p	TPTEP1
hsa-miR-205-5p	CCDC13-AS1
hsa-miR-205-5p	SNHG14
hsa-miR-210-3p	SNHG14
hsa-miR-214-3p	CCDC13-AS1
hsa-miR-214-3p	CLDN10-AS1
hsa-miR-214-3p	SNHG11
hsa-miR-214-3p	SNHG14
hsa-miR-214-3p	TPTEP1
hsa-miR-214-3p	UCA1
hsa-miR-21-5p	LINC00525
hsa-miR-21-5p	SNHG14
hsa-miR-216a-5p	SNHG14
hsa-miR-216a-5p	TPTEP1
hsa-miR-216b-5p	SNHG14
hsa-miR-216b-5p	TPTEP1
hsa-miR-217-5p	LINC00449
hsa-miR-217-5p	SNHG12
hsa-miR-217-5p	SNHG14
hsa-miR-217-5p	TPTEP1
hsa-miR-218-5p	SNHG11
hsa-miR-218-5p	SNHG12
hsa-miR-218-5p	SNHG14
hsa-miR-218-5p	TPTEP1
hsa-miR-219a-5p	CLDN10-AS1
hsa-miR-219a-5p	SNHG12
hsa-miR-219a-5p	SNHG14
hsa-miR-219a-5p	TPTEP1
hsa-miR-221-3p	CLDN10-AS1
hsa-miR-221-3p	LINC00525
hsa-miR-223-3p	LINC00525
hsa-miR-223-3p	SNHG14
hsa-miR-223-3p	TPTEP1
hsa-miR-22-3p	CCDC13-AS1
hsa-miR-22-3p	SNHG11
hsa-miR-22-3p	SNHG14
hsa-miR-22-3p	TPTEP1
hsa-miR-24-3p	SNHG11
hsa-miR-24-3p	SNHG12
hsa-miR-24-3p	SNHG14
hsa-miR-24-3p	TPTEP1
hsa-miR-25-3p	CLDN10-AS1
hsa-miR-25-3p	SNHG14
hsa-miR-31-5p	LINC00525
hsa-miR-31-5p	SNHG11
hsa-miR-31-5p	SNHG14
hsa-miR-31-5p	TPTEP1
hsa-miR-338-3p	LINC00525
hsa-miR-338-3p	SNHG12
hsa-miR-338-3p	SNHG14
hsa-miR-338-3p	TPTEP1
hsa-miR-33a-3p	SNHG14
hsa-miR-375-3p	SNHG14
hsa-miR-375-3p	TPTEP1
hsa-miR-383-5p	LINC00525
hsa-miR-383-5p	SNHG14
hsa-miR-383-5p	TPTEP1
hsa-miR-383-5p	UCA1
hsa-miR-425-3p	SNHG12
hsa-miR-425-3p	SNHG14
hsa-miR-451a	SNHG12
hsa-miR-451a	SNHG14
hsa-miR-455-5p	SNHG14
hsa-miR-455-5p	TPTEP1
hsa-miR-455-5p	UCA1
hsa-miR-490-3p	CCDC13-AS1
hsa-miR-490-3p	CLDN10-AS1
hsa-miR-490-3p	SNHG14
hsa-miR-490-3p	TPTEP1
hsa-miR-499a-5p	SNHG12
hsa-miR-499a-5p	SNHG14
hsa-miR-499a-5p	TPTEP1
hsa-miR-503-5p	CCDC13-AS1
hsa-miR-503-5p	SNHG12
hsa-miR-551a	SNHG14
hsa-miR-7-5p	CCDC13-AS1
hsa-miR-7-5p	LINC00525
hsa-miR-7-5p	SNHG11
hsa-miR-7-5p	SNHG14
hsa-miR-93-5p	LINC00449
hsa-miR-93-5p	SNHG11
hsa-miR-93-5p	SNHG14
hsa-miR-93-5p	TPTEP1
hsa-miR-9-5p	CCDC13-AS1
hsa-miR-9-5p	SNHG12
hsa-miR-9-5p	SNHG14
hsa-miR-9-5p	TPTEP1
hsa-miR-96-5p	LINC00525
hsa-miR-96-5p	SNHG14
hsa-miR-96-5p	UCA1

## Sheet: Supplementary Table. S5
Supplementary Table. S5. Significantly mRNA targets putatively co-expressed with lncRNAs based on expression correlation.
LncRNA	Gene	FDR	COR
CDKN2B-AS1	CA1	7.49478e-191	0.845334
CDKN2B-AS1	CLDN8	6.67437e-171	0.82107
CDKN2B-AS1	GUCA2B	5.59375e-161	0.807442
CDKN2B-AS1	PYY	2.29564e-156	0.80071
CDKN2B-AS1	CLCA4	1.28057e-139	0.773907
CDKN2B-AS1	CA4	5.95214e-130	0.756537
CDKN2B-AS1	MS4A12	4.04032e-125	0.747269
CDKN2B-AS1	GCG	2.10389e-124	0.745859
CDKN2B-AS1	CA2	1.32509e-119	0.736168
CDKN2B-AS1	CD177	8.45051e-119	0.734501
CDKN2B-AS1	ZG16	1.74027e-112	0.720961
CDKN2B-AS1	CHGA	5.61566e-108	0.710773
CDKN2B-AS1	GUCA2A	4.24068e-107	0.708736
CDKN2B-AS1	SLC4A4	7.21552e-105	0.703481
CDKN2B-AS1	CA7	2.76855e-98	0.687262
CDKN2B-AS1	AQP8	1.30047e-81	0.640802
CDKN2B-AS1	MT1M	3.05375e-77	0.627132
CDKN2B-AS1	SST	9.3907e-74	0.615712
CDKN2B-AS1	SLC26A3	4.95052e-71	0.606462
LINC00507	CA1	2.16523e-85	0.652083
LINC00507	CA2	7.29163e-83	0.644591
LINC00507	CA7	4.8137e-82	0.642115
LINC00507	MS4A12	5.95e-80	0.63569
LINC00507	PYY	7.24947e-77	0.625925
LINC00507	AQP8	6.35706e-74	0.616278
LINC00974	GUCA2B	2.3329e-145	0.783535
LINC00974	CA1	2.22153e-130	0.757339
LINC00974	PYY	1.06077e-123	0.744467
LINC00974	CLCA4	3.18895e-119	0.735379
LINC00974	CA2	7.07111e-117	0.730464
LINC00974	CLDN8	5.63346e-113	0.722041
LINC00974	CA7	4.53853e-112	0.720039
LINC00974	CA4	5.67615e-109	0.713061
LINC00974	CD177	1.04848e-105	0.705468
LINC00974	MS4A12	1.92958e-104	0.702461
LINC00974	GUCA2A	3.45816e-104	0.701854
LINC00974	ZG16	1.22138e-98	0.688166
LINC00974	GCG	2.2816e-96	0.682334
LINC00974	CHGA	5.46677e-93	0.673396
LINC00974	SLC4A4	3.45417e-89	0.662954
LINC00974	AQP8	3.53027e-86	0.654376
LINC00974	MT1M	1.3022e-77	0.628317
LINC00974	SST	6.91191e-75	0.619474
LINC02000	CA2	6.28981e-76	0.622886
LINC02000	CA7	1.7975e-75	0.621396
LINC02000	CA1	8.33301e-70	0.602193
PCAT18	PYY	7.07287e-87	0.656391
PCAT18	CA1	1.62506e-84	0.649512
PCAT18	ZG16	1.25056e-79	0.634685
PCAT18	CLDN8	2.27904e-78	0.630724
PCAT18	CA4	1.54283e-75	0.621614
PCAT18	CA7	4.96751e-75	0.619947
PCAT18	CD177	1.88661e-69	0.600945

## Sheet: Supplementary Table. S6
Supplementary Table. S6. different interactions used for the construction of mRNA-miRNA-lncRNA regulatory network.
Node1	Node2	Line
CDKN2B-AS1	AQP8	lncRNA
hsa-miR-1296-5p	AQP8	miRNA
hsa-miR-132-3p	AQP8	miRNA
hsa-miR-214-3p	AQP8	miRNA
hsa-miR-3173-3p	AQP8	miRNA
hsa-miR-3191-3p	AQP8	miRNA
hsa-miR-326	AQP8	miRNA
hsa-miR-330-3p	AQP8	miRNA
hsa-miR-331-3p	AQP8	miRNA
hsa-miR-339-5p	AQP8	miRNA
hsa-miR-3619-5p	AQP8	miRNA
hsa-miR-378c	AQP8	miRNA
hsa-miR-4298	AQP8	miRNA
hsa-miR-4651	AQP8	miRNA
hsa-miR-484	AQP8	miRNA
hsa-miR-574-3p	AQP8	miRNA
hsa-miR-92b-3p	AQP8	miRNA
LINC00507	AQP8	lncRNA
LINC00974	AQP8	lncRNA
CDKN2B-AS1	CA1	lncRNA
hsa-miR-132-3p	CA1	miRNA
hsa-miR-31-5p	CA1	miRNA
hsa-miR-3928-3p	CA1	miRNA
hsa-miR-431-5p	CA1	miRNA
hsa-miR-744-5p	CA1	miRNA
hsa-miR-939-5p	CA1	miRNA
hsa-miR-940	CA1	miRNA
LINC00507	CA1	lncRNA
LINC00974	CA1	lncRNA
PCAT18	CA1	lncRNA
CDKN2B-AS1	CA2	lncRNA
hsa-miR-143-3p	CA2	miRNA
hsa-miR-330-3p	CA2	miRNA
hsa-miR-582-5p	CA2	miRNA
hsa-miR-584-5p	CA2	miRNA
hsa-miR-636	CA2	miRNA
LINC00507	CA2	lncRNA
LINC00974	CA2	lncRNA
CDKN2B-AS1	CA4	lncRNA
hsa-miR-1266-5p	CA4	miRNA
hsa-miR-127-3p	CA4	miRNA
hsa-miR-1275	CA4	miRNA
hsa-miR-185-5p	CA4	miRNA
hsa-miR-193a-3p	CA4	miRNA
hsa-miR-3155a	CA4	miRNA
hsa-miR-378c	CA4	miRNA
hsa-miR-432-5p	CA4	miRNA
hsa-miR-939-5p	CA4	miRNA
LINC00974	CA4	lncRNA
PCAT18	CA4	lncRNA
CDKN2B-AS1	CA7	lncRNA
hsa-miR-125a-5p	CA7	miRNA
hsa-miR-1266-5p	CA7	miRNA
hsa-miR-1270	CA7	miRNA
hsa-miR-132-3p	CA7	miRNA
hsa-miR-183-5p	CA7	miRNA
hsa-miR-185-5p	CA7	miRNA
hsa-miR-223-3p	CA7	miRNA
hsa-miR-27a-3p	CA7	miRNA
hsa-miR-28-5p	CA7	miRNA
hsa-miR-330-3p	CA7	miRNA
hsa-miR-339-5p	CA7	miRNA
hsa-miR-34a-5p	CA7	miRNA
hsa-miR-3619-5p	CA7	miRNA
hsa-miR-432-5p	CA7	miRNA
hsa-miR-4651	CA7	miRNA
hsa-miR-491-5p	CA7	miRNA
hsa-miR-632	CA7	miRNA
hsa-miR-658	CA7	miRNA
hsa-miR-671-5p	CA7	miRNA
hsa-miR-766-3p	CA7	miRNA
hsa-miR-877-5p	CA7	miRNA
LINC00507	CA7	lncRNA
LINC00974	CA7	lncRNA
PCAT18	CA7	lncRNA
hsa-miR-101-3p	CCDC13-AS1	miRNA
hsa-miR-103a-3p	CCDC13-AS1	miRNA
hsa-miR-128-3p	CCDC13-AS1	miRNA
hsa-miR-141-3p	CCDC13-AS1	miRNA
hsa-miR-143-3p	CCDC13-AS1	miRNA
hsa-miR-145-5p	CCDC13-AS1	miRNA
hsa-miR-150-5p	CCDC13-AS1	miRNA
hsa-miR-193a-3p	CCDC13-AS1	miRNA
hsa-miR-204-5p	CCDC13-AS1	miRNA
hsa-miR-205-5p	CCDC13-AS1	miRNA
hsa-miR-214-3p	CCDC13-AS1	miRNA
hsa-miR-22-3p	CCDC13-AS1	miRNA
hsa-miR-490-3p	CCDC13-AS1	miRNA
hsa-miR-7-5p	CCDC13-AS1	miRNA
hsa-miR-9-5p	CCDC13-AS1	miRNA
CDKN2B-AS1	CD177	lncRNA
hsa-miR-1226-3p	CD177	miRNA
hsa-miR-1296-5p	CD177	miRNA
hsa-miR-1301-3p	CD177	miRNA
hsa-miR-143-3p	CD177	miRNA
hsa-miR-185-5p	CD177	miRNA
hsa-miR-1976	CD177	miRNA
hsa-miR-326	CD177	miRNA
hsa-miR-335-5p	CD177	miRNA
hsa-miR-339-5p	CD177	miRNA
hsa-miR-3619-5p	CD177	miRNA
hsa-miR-4298	CD177	miRNA
hsa-miR-431-5p	CD177	miRNA
hsa-miR-4326	CD177	miRNA
hsa-miR-484	CD177	miRNA
hsa-miR-491-5p	CD177	miRNA
hsa-miR-501-5p	CD177	miRNA
hsa-miR-508-3p	CD177	miRNA
hsa-miR-605-5p	CD177	miRNA
hsa-miR-632	CD177	miRNA
hsa-miR-96-5p	CD177	miRNA
LINC00974	CD177	lncRNA
PCAT18	CD177	lncRNA
hsa-miR-132-3p	CDH3	miRNA
hsa-miR-1226-3p	CEACAM7	miRNA
hsa-miR-1227-3p	CEACAM7	miRNA
hsa-miR-145-5p	CEACAM7	miRNA
hsa-miR-188-5p	CEACAM7	miRNA
hsa-miR-28-5p	CEACAM7	miRNA
hsa-miR-3127-5p	CEACAM7	miRNA
hsa-miR-3155a	CEACAM7	miRNA
hsa-miR-320a-3p	CEACAM7	miRNA
hsa-miR-34a-5p	CEACAM7	miRNA
hsa-miR-370-3p	CEACAM7	miRNA
hsa-miR-455-5p	CEACAM7	miRNA
hsa-miR-497-5p	CEACAM7	miRNA
hsa-miR-584-5p	CEACAM7	miRNA
hsa-miR-632	CEACAM7	miRNA
hsa-miR-708-5p	CEACAM7	miRNA
hsa-miR-760	CEACAM7	miRNA
hsa-miR-877-5p	CEACAM7	miRNA
hsa-miR-92b-3p	CEACAM7	miRNA
hsa-miR-935	CEACAM7	miRNA
hsa-miR-940	CEACAM7	miRNA
hsa-miR-1226-3p	CEMIP	miRNA
hsa-miR-1237-3p	CEMIP	miRNA
hsa-miR-125a-5p	CEMIP	miRNA
hsa-miR-1266-5p	CEMIP	miRNA
hsa-miR-1301-3p	CEMIP	miRNA
hsa-miR-132-3p	CEMIP	miRNA
hsa-miR-146a-5p	CEMIP	miRNA
hsa-miR-149-5p	CEMIP	miRNA
hsa-miR-181d-5p	CEMIP	miRNA
hsa-miR-187-3p	CEMIP	miRNA
hsa-miR-1976	CEMIP	miRNA
hsa-miR-203a-3p	CEMIP	miRNA
hsa-miR-2110	CEMIP	miRNA
hsa-miR-2116-5p	CEMIP	miRNA
hsa-miR-22-3p	CEMIP	miRNA
hsa-miR-27a-3p	CEMIP	miRNA
hsa-miR-28-5p	CEMIP	miRNA
hsa-miR-3173-3p	CEMIP	miRNA
hsa-miR-3191-3p	CEMIP	miRNA
hsa-miR-326	CEMIP	miRNA
hsa-miR-328-3p	CEMIP	miRNA
hsa-miR-338-3p	CEMIP	miRNA
hsa-miR-3619-5p	CEMIP	miRNA
hsa-miR-370-3p	CEMIP	miRNA
hsa-miR-4297	CEMIP	miRNA
hsa-miR-432-5p	CEMIP	miRNA
hsa-miR-455-5p	CEMIP	miRNA
hsa-miR-484	CEMIP	miRNA
hsa-miR-497-5p	CEMIP	miRNA
hsa-miR-508-3p	CEMIP	miRNA
hsa-miR-615-3p	CEMIP	miRNA
hsa-miR-671-5p	CEMIP	miRNA
hsa-miR-760	CEMIP	miRNA
hsa-miR-874-3p	CEMIP	miRNA
hsa-miR-877-5p	CEMIP	miRNA
hsa-miR-940	CEMIP	miRNA
CDKN2B-AS1	CHGA	lncRNA
hsa-miR-1266-5p	CHGA	miRNA
hsa-miR-1301-3p	CHGA	miRNA
hsa-miR-149-5p	CHGA	miRNA
hsa-miR-2116-5p	CHGA	miRNA
hsa-miR-28-5p	CHGA	miRNA
hsa-miR-3127-5p	CHGA	miRNA
hsa-miR-3155a	CHGA	miRNA
hsa-miR-3190-5p	CHGA	miRNA
hsa-miR-3191-3p	CHGA	miRNA
hsa-miR-320a-3p	CHGA	miRNA
hsa-miR-328-3p	CHGA	miRNA
hsa-miR-34a-5p	CHGA	miRNA
hsa-miR-3928-3p	CHGA	miRNA
hsa-miR-4297	CHGA	miRNA
hsa-miR-582-5p	CHGA	miRNA
hsa-miR-605-5p	CHGA	miRNA
LINC00974	CHGA	lncRNA
hsa-miR-139-5p	CHP2	miRNA
hsa-miR-145-5p	CHP2	miRNA
hsa-miR-370-3p	CHP2	miRNA
hsa-miR-584-5p	CHP2	miRNA
hsa-miR-146a-5p	CLCA1	miRNA
hsa-miR-183-5p	CLCA1	miRNA
hsa-miR-320a-3p	CLCA1	miRNA
hsa-miR-331-3p	CLCA1	miRNA
hsa-miR-33b-5p	CLCA1	miRNA
hsa-miR-375-3p	CLCA1	miRNA
hsa-miR-432-5p	CLCA1	miRNA
hsa-miR-452-5p	CLCA1	miRNA
hsa-miR-574-3p	CLCA1	miRNA
hsa-miR-582-5p	CLCA1	miRNA
hsa-miR-744-5p	CLCA1	miRNA
hsa-miR-877-5p	CLCA1	miRNA
CDKN2B-AS1	CLCA4	lncRNA
hsa-miR-1266-5p	CLCA4	miRNA
hsa-miR-1270	CLCA4	miRNA
hsa-miR-1275	CLCA4	miRNA
hsa-miR-1301-3p	CLCA4	miRNA
hsa-miR-139-5p	CLCA4	miRNA
hsa-miR-140-5p	CLCA4	miRNA
hsa-miR-145-5p	CLCA4	miRNA
hsa-miR-15b-5p	CLCA4	miRNA
hsa-miR-17-5p	CLCA4	miRNA
hsa-miR-183-5p	CLCA4	miRNA
hsa-miR-185-5p	CLCA4	miRNA
hsa-miR-188-5p	CLCA4	miRNA
hsa-miR-18a-5p	CLCA4	miRNA
hsa-miR-197-3p	CLCA4	miRNA
hsa-miR-214-3p	CLCA4	miRNA
hsa-miR-3127-5p	CLCA4	miRNA
hsa-miR-335-5p	CLCA4	miRNA
hsa-miR-339-5p	CLCA4	miRNA
hsa-miR-34a-5p	CLCA4	miRNA
hsa-miR-3928-3p	CLCA4	miRNA
hsa-miR-452-5p	CLCA4	miRNA
hsa-miR-455-5p	CLCA4	miRNA
hsa-miR-490-3p	CLCA4	miRNA
hsa-miR-491-5p	CLCA4	miRNA
hsa-miR-497-5p	CLCA4	miRNA
hsa-miR-501-5p	CLCA4	miRNA
hsa-miR-5698	CLCA4	miRNA
hsa-miR-584-5p	CLCA4	miRNA
hsa-miR-639	CLCA4	miRNA
hsa-miR-642a-5p	CLCA4	miRNA
hsa-miR-760	CLCA4	miRNA
hsa-miR-766-3p	CLCA4	miRNA
LINC00974	CLCA4	lncRNA
hsa-miR-127-3p	CLDN1	miRNA
hsa-miR-1301-3p	CLDN1	miRNA
hsa-miR-143-3p	CLDN1	miRNA
hsa-miR-181d-5p	CLDN1	miRNA
hsa-miR-186-5p	CLDN1	miRNA
hsa-miR-196b-5p	CLDN1	miRNA
hsa-miR-2110	CLDN1	miRNA
hsa-miR-214-3p	CLDN1	miRNA
hsa-miR-3127-5p	CLDN1	miRNA
hsa-miR-3155a	CLDN1	miRNA
hsa-miR-3173-3p	CLDN1	miRNA
hsa-miR-3191-3p	CLDN1	miRNA
hsa-miR-326	CLDN1	miRNA
hsa-miR-330-3p	CLDN1	miRNA
hsa-miR-335-5p	CLDN1	miRNA
hsa-miR-338-3p	CLDN1	miRNA
hsa-miR-3619-5p	CLDN1	miRNA
hsa-miR-383-5p	CLDN1	miRNA
hsa-miR-3928-3p	CLDN1	miRNA
hsa-miR-452-5p	CLDN1	miRNA
hsa-miR-4784	CLDN1	miRNA
hsa-miR-501-5p	CLDN1	miRNA
hsa-miR-5698	CLDN1	miRNA
hsa-miR-642a-5p	CLDN1	miRNA
hsa-miR-671-5p	CLDN1	miRNA
hsa-miR-760	CLDN1	miRNA
hsa-miR-877-5p	CLDN1	miRNA
hsa-miR-92b-3p	CLDN1	miRNA
hsa-miR-125a-5p	CLDN10-AS1	miRNA
hsa-miR-137-3p	CLDN10-AS1	miRNA
hsa-miR-143-3p	CLDN10-AS1	miRNA
hsa-miR-150-5p	CLDN10-AS1	miRNA
hsa-miR-214-3p	CLDN10-AS1	miRNA
hsa-miR-219a-5p	CLDN10-AS1	miRNA
hsa-miR-25-3p	CLDN10-AS1	miRNA
hsa-miR-490-3p	CLDN10-AS1	miRNA
hsa-miR-1266-5p	CLDN2	miRNA
hsa-miR-1275	CLDN2	miRNA
hsa-miR-1301-3p	CLDN2	miRNA
hsa-miR-146a-5p	CLDN2	miRNA
hsa-miR-15b-5p	CLDN2	miRNA
hsa-miR-185-5p	CLDN2	miRNA
hsa-miR-188-5p	CLDN2	miRNA
hsa-miR-193a-3p	CLDN2	miRNA
hsa-miR-27a-3p	CLDN2	miRNA
hsa-miR-31-5p	CLDN2	miRNA
hsa-miR-326	CLDN2	miRNA
hsa-miR-328-3p	CLDN2	miRNA
hsa-miR-339-5p	CLDN2	miRNA
hsa-miR-34a-5p	CLDN2	miRNA
hsa-miR-370-3p	CLDN2	miRNA
hsa-miR-383-5p	CLDN2	miRNA
hsa-miR-4297	CLDN2	miRNA
hsa-miR-4326	CLDN2	miRNA
hsa-miR-452-5p	CLDN2	miRNA
hsa-miR-497-5p	CLDN2	miRNA
hsa-miR-501-5p	CLDN2	miRNA
hsa-miR-5698	CLDN2	miRNA
hsa-miR-584-5p	CLDN2	miRNA
hsa-miR-625-5p	CLDN2	miRNA
hsa-miR-632	CLDN2	miRNA
hsa-miR-636	CLDN2	miRNA
hsa-miR-671-5p	CLDN2	miRNA
hsa-miR-877-5p	CLDN2	miRNA
hsa-miR-935	CLDN2	miRNA
hsa-miR-940	CLDN2	miRNA
CDKN2B-AS1	CLDN8	lncRNA
hsa-miR-1266-5p	CLDN8	miRNA
hsa-miR-1301-3p	CLDN8	miRNA
hsa-miR-15b-5p	CLDN8	miRNA
hsa-miR-17-5p	CLDN8	miRNA
hsa-miR-2110	CLDN8	miRNA
hsa-miR-3191-3p	CLDN8	miRNA
hsa-miR-4651	CLDN8	miRNA
hsa-miR-497-5p	CLDN8	miRNA
hsa-miR-939-5p	CLDN8	miRNA
LINC00974	CLDN8	lncRNA
PCAT18	CLDN8	lncRNA
hsa-miR-452-5p	CST1	miRNA
hsa-miR-1301-3p	CXCL1	miRNA
hsa-miR-139-5p	CXCL1	miRNA
hsa-miR-181d-5p	CXCL1	miRNA
hsa-miR-186-5p	CXCL1	miRNA
hsa-miR-2116-5p	CXCL1	miRNA
hsa-miR-27a-3p	CXCL1	miRNA
hsa-miR-3155a	CXCL1	miRNA
hsa-miR-31-5p	CXCL1	miRNA
hsa-miR-331-3p	CXCL1	miRNA
hsa-miR-339-5p	CXCL1	miRNA
hsa-miR-484	CXCL1	miRNA
hsa-miR-642a-5p	CXCL1	miRNA
hsa-miR-760	CXCL1	miRNA
hsa-miR-935	CXCL1	miRNA
hsa-miR-125a-5p	CXCL3	miRNA
hsa-miR-145-5p	CXCL3	miRNA
hsa-miR-150-5p	CXCL3	miRNA
hsa-miR-1976	CXCL3	miRNA
hsa-miR-326	CXCL3	miRNA
hsa-miR-339-5p	CXCL3	miRNA
hsa-miR-33b-5p	CXCL3	miRNA
hsa-miR-939-5p	CXCL3	miRNA
hsa-miR-1226-3p	DPEP1	miRNA
hsa-miR-1266-5p	DPEP1	miRNA
hsa-miR-1296-5p	DPEP1	miRNA
hsa-miR-140-5p	DPEP1	miRNA
hsa-miR-149-5p	DPEP1	miRNA
hsa-miR-185-5p	DPEP1	miRNA
hsa-miR-188-5p	DPEP1	miRNA
hsa-miR-18a-5p	DPEP1	miRNA
hsa-miR-2110	DPEP1	miRNA
hsa-miR-3191-3p	DPEP1	miRNA
hsa-miR-328-3p	DPEP1	miRNA
hsa-miR-330-3p	DPEP1	miRNA
hsa-miR-339-5p	DPEP1	miRNA
hsa-miR-33b-5p	DPEP1	miRNA
hsa-miR-4326	DPEP1	miRNA
hsa-miR-605-5p	DPEP1	miRNA
hsa-miR-658	DPEP1	miRNA
hsa-miR-671-5p	DPEP1	miRNA
hsa-miR-744-5p	DPEP1	miRNA
hsa-miR-874-3p	DPEP1	miRNA
hsa-miR-939-5p	DPEP1	miRNA
hsa-miR-1227-3p	ETV4	miRNA
hsa-miR-1237-3p	ETV4	miRNA
hsa-miR-1270	ETV4	miRNA
hsa-miR-127-3p	ETV4	miRNA
hsa-miR-1275	ETV4	miRNA
hsa-miR-141-3p	ETV4	miRNA
hsa-miR-149-5p	ETV4	miRNA
hsa-miR-188-5p	ETV4	miRNA
hsa-miR-1976	ETV4	miRNA
hsa-miR-3190-5p	ETV4	miRNA
hsa-miR-320a-3p	ETV4	miRNA
hsa-miR-328-3p	ETV4	miRNA
hsa-miR-331-3p	ETV4	miRNA
hsa-miR-5698	ETV4	miRNA
hsa-miR-574-3p	ETV4	miRNA
hsa-miR-582-5p	ETV4	miRNA
hsa-miR-632	ETV4	miRNA
hsa-miR-636	ETV4	miRNA
hsa-miR-877-5p	ETV4	miRNA
hsa-miR-939-5p	ETV4	miRNA
hsa-miR-940	ETV4	miRNA
hsa-miR-182-5p	FOXQ1	miRNA
hsa-miR-186-5p	FOXQ1	miRNA
hsa-miR-22-3p	FOXQ1	miRNA
hsa-miR-28-5p	FOXQ1	miRNA
hsa-miR-320a-3p	FOXQ1	miRNA
hsa-miR-330-3p	FOXQ1	miRNA
hsa-miR-335-5p	FOXQ1	miRNA
hsa-miR-96-5p	FOXQ1	miRNA
CDKN2B-AS1	GCG	lncRNA
hsa-miR-1301-3p	GCG	miRNA
hsa-miR-149-5p	GCG	miRNA
hsa-miR-320a-3p	GCG	miRNA
hsa-miR-326	GCG	miRNA
hsa-miR-330-3p	GCG	miRNA
hsa-miR-370-3p	GCG	miRNA
hsa-miR-584-5p	GCG	miRNA
hsa-miR-658	GCG	miRNA
hsa-miR-671-5p	GCG	miRNA
hsa-miR-708-5p	GCG	miRNA
hsa-miR-935	GCG	miRNA
hsa-miR-939-5p	GCG	miRNA
LINC00974	GCG	lncRNA
CDKN2B-AS1	GUCA2A	lncRNA
LINC00974	GUCA2A	lncRNA
CDKN2B-AS1	GUCA2B	lncRNA
hsa-miR-1266-5p	GUCA2B	miRNA
hsa-miR-1301-3p	GUCA2B	miRNA
hsa-miR-149-5p	GUCA2B	miRNA
hsa-miR-214-3p	GUCA2B	miRNA
hsa-miR-3173-3p	GUCA2B	miRNA
hsa-miR-3191-3p	GUCA2B	miRNA
hsa-miR-335-5p	GUCA2B	miRNA
hsa-miR-378c	GUCA2B	miRNA
hsa-miR-4784	GUCA2B	miRNA
hsa-miR-490-3p	GUCA2B	miRNA
hsa-miR-642a-5p	GUCA2B	miRNA
hsa-miR-760	GUCA2B	miRNA
hsa-miR-874-3p	GUCA2B	miRNA
LINC00974	GUCA2B	lncRNA
hsa-miR-1227-3p	INHBA	miRNA
hsa-miR-1275	INHBA	miRNA
hsa-miR-17-5p	INHBA	miRNA
hsa-miR-186-5p	INHBA	miRNA
hsa-miR-18a-5p	INHBA	miRNA
hsa-miR-214-3p	INHBA	miRNA
hsa-miR-326	INHBA	miRNA
hsa-miR-331-3p	INHBA	miRNA
hsa-miR-34a-5p	INHBA	miRNA
hsa-miR-5698	INHBA	miRNA
hsa-miR-605-5p	INHBA	miRNA
hsa-miR-658	INHBA	miRNA
hsa-miR-1227-3p	KRT23	miRNA
hsa-miR-1237-3p	KRT23	miRNA
hsa-miR-1275	KRT23	miRNA
hsa-miR-1296-5p	KRT23	miRNA
hsa-miR-1301-3p	KRT23	miRNA
hsa-miR-145-5p	KRT23	miRNA
hsa-miR-146a-5p	KRT23	miRNA
hsa-miR-150-5p	KRT23	miRNA
hsa-miR-17-5p	KRT23	miRNA
hsa-miR-181d-5p	KRT23	miRNA
hsa-miR-187-3p	KRT23	miRNA
hsa-miR-1976	KRT23	miRNA
hsa-miR-2116-5p	KRT23	miRNA
hsa-miR-28-5p	KRT23	miRNA
hsa-miR-3191-3p	KRT23	miRNA
hsa-miR-326	KRT23	miRNA
hsa-miR-331-3p	KRT23	miRNA
hsa-miR-34a-5p	KRT23	miRNA
hsa-miR-431-5p	KRT23	miRNA
hsa-miR-452-5p	KRT23	miRNA
hsa-miR-454-3p	KRT23	miRNA
hsa-miR-455-5p	KRT23	miRNA
hsa-miR-497-5p	KRT23	miRNA
hsa-miR-508-3p	KRT23	miRNA
hsa-miR-584-5p	KRT23	miRNA
hsa-miR-625-5p	KRT23	miRNA
hsa-miR-632	KRT23	miRNA
hsa-miR-708-5p	KRT23	miRNA
hsa-miR-744-5p	KRT23	miRNA
hsa-miR-92b-3p	KRT23	miRNA
hsa-miR-129-5p	LINC00449	miRNA
hsa-miR-150-5p	LINC00449	miRNA
hsa-miR-17-5p	LINC00449	miRNA
hsa-miR-193a-3p	LINC00449	miRNA
hsa-miR-203a-3p	LINC00449	miRNA
hsa-miR-217-5p	LINC00449	miRNA
hsa-miR-93-5p	LINC00449	miRNA
hsa-miR-125a-5p	LINC00525	miRNA
hsa-miR-128-3p	LINC00525	miRNA
hsa-miR-132-3p	LINC00525	miRNA
hsa-miR-141-3p	LINC00525	miRNA
hsa-miR-155-5p	LINC00525	miRNA
hsa-miR-182-5p	LINC00525	miRNA
hsa-miR-193a-3p	LINC00525	miRNA
hsa-miR-223-3p	LINC00525	miRNA
hsa-miR-31-5p	LINC00525	miRNA
hsa-miR-338-3p	LINC00525	miRNA
hsa-miR-383-5p	LINC00525	miRNA
hsa-miR-7-5p	LINC00525	miRNA
hsa-miR-96-5p	LINC00525	miRNA
hsa-miR-127-3p	MMP1	miRNA
hsa-miR-145-5p	MMP1	miRNA
hsa-miR-185-5p	MMP1	miRNA
hsa-miR-1976	MMP1	miRNA
hsa-miR-27a-3p	MMP1	miRNA
hsa-miR-3127-5p	MMP1	miRNA
hsa-miR-31-5p	MMP1	miRNA
hsa-miR-3173-3p	MMP1	miRNA
hsa-miR-326	MMP1	miRNA
hsa-miR-874-3p	MMP1	miRNA
hsa-miR-940	MMP1	miRNA
hsa-miR-145-5p	MMP3	miRNA
hsa-miR-149-5p	MMP3	miRNA
hsa-miR-17-5p	MMP3	miRNA
hsa-miR-181d-5p	MMP3	miRNA
hsa-miR-18a-5p	MMP3	miRNA
hsa-miR-27a-3p	MMP3	miRNA
hsa-miR-3173-3p	MMP3	miRNA
hsa-miR-491-5p	MMP3	miRNA
hsa-miR-497-5p	MMP3	miRNA
hsa-miR-574-3p	MMP3	miRNA
hsa-miR-625-5p	MMP3	miRNA
hsa-miR-632	MMP3	miRNA
hsa-miR-874-3p	MMP3	miRNA
hsa-miR-877-5p	MMP3	miRNA
hsa-miR-140-5p	MMP7	miRNA
hsa-miR-15b-5p	MMP7	miRNA
hsa-miR-185-5p	MMP7	miRNA
hsa-miR-34a-5p	MMP7	miRNA
hsa-miR-501-5p	MMP7	miRNA
CDKN2B-AS1	MS4A12	lncRNA
hsa-miR-132-3p	MS4A12	miRNA
hsa-miR-185-5p	MS4A12	miRNA
hsa-miR-214-3p	MS4A12	miRNA
hsa-miR-3190-5p	MS4A12	miRNA
hsa-miR-4298	MS4A12	miRNA
hsa-miR-605-5p	MS4A12	miRNA
hsa-miR-615-3p	MS4A12	miRNA
hsa-miR-658	MS4A12	miRNA
LINC00507	MS4A12	lncRNA
LINC00974	MS4A12	lncRNA
CDKN2B-AS1	MT1M	lncRNA
hsa-miR-149-5p	MT1M	miRNA
hsa-miR-3190-5p	MT1M	miRNA
hsa-miR-615-3p	MT1M	miRNA
hsa-miR-766-3p	MT1M	miRNA
hsa-miR-939-5p	MT1M	miRNA
LINC00974	MT1M	lncRNA
CDKN2B-AS1	PYY	lncRNA
hsa-miR-1270	PYY	miRNA
hsa-miR-330-3p	PYY	miRNA
hsa-miR-331-3p	PYY	miRNA
LINC00507	PYY	lncRNA
LINC00974	PYY	lncRNA
PCAT18	PYY	lncRNA
CDKN2B-AS1	SLC26A3	lncRNA
hsa-miR-1227-3p	SLC26A3	miRNA
hsa-miR-1237-3p	SLC26A3	miRNA
hsa-miR-1275	SLC26A3	miRNA
hsa-miR-132-3p	SLC26A3	miRNA
hsa-miR-141-3p	SLC26A3	miRNA
hsa-miR-182-5p	SLC26A3	miRNA
hsa-miR-185-5p	SLC26A3	miRNA
hsa-miR-187-3p	SLC26A3	miRNA
hsa-miR-214-3p	SLC26A3	miRNA
hsa-miR-217-5p	SLC26A3	miRNA
hsa-miR-3155a	SLC26A3	miRNA
hsa-miR-3173-3p	SLC26A3	miRNA
hsa-miR-320a-3p	SLC26A3	miRNA
hsa-miR-328-3p	SLC26A3	miRNA
hsa-miR-335-5p	SLC26A3	miRNA
hsa-miR-338-3p	SLC26A3	miRNA
hsa-miR-3619-5p	SLC26A3	miRNA
hsa-miR-383-5p	SLC26A3	miRNA
hsa-miR-4297	SLC26A3	miRNA
hsa-miR-4298	SLC26A3	miRNA
hsa-miR-431-5p	SLC26A3	miRNA
hsa-miR-4326	SLC26A3	miRNA
hsa-miR-4784	SLC26A3	miRNA
hsa-miR-484	SLC26A3	miRNA
hsa-miR-497-5p	SLC26A3	miRNA
hsa-miR-615-3p	SLC26A3	miRNA
hsa-miR-625-5p	SLC26A3	miRNA
hsa-miR-632	SLC26A3	miRNA
hsa-miR-636	SLC26A3	miRNA
hsa-miR-760	SLC26A3	miRNA
hsa-miR-766-3p	SLC26A3	miRNA
hsa-miR-874-3p	SLC26A3	miRNA
hsa-miR-877-5p	SLC26A3	miRNA
hsa-miR-939-5p	SLC26A3	miRNA
hsa-miR-940	SLC26A3	miRNA
CDKN2B-AS1	SLC4A4	lncRNA
hsa-miR-1237-3p	SLC4A4	miRNA
hsa-miR-125a-5p	SLC4A4	miRNA
hsa-miR-1275	SLC4A4	miRNA
hsa-miR-139-5p	SLC4A4	miRNA
hsa-miR-145-5p	SLC4A4	miRNA
hsa-miR-149-5p	SLC4A4	miRNA
hsa-miR-150-5p	SLC4A4	miRNA
hsa-miR-17-5p	SLC4A4	miRNA
hsa-miR-182-5p	SLC4A4	miRNA
hsa-miR-185-5p	SLC4A4	miRNA
hsa-miR-197-3p	SLC4A4	miRNA
hsa-miR-1976	SLC4A4	miRNA
hsa-miR-217-5p	SLC4A4	miRNA
hsa-miR-223-3p	SLC4A4	miRNA
hsa-miR-3155a	SLC4A4	miRNA
hsa-miR-338-3p	SLC4A4	miRNA
hsa-miR-370-3p	SLC4A4	miRNA
hsa-miR-375-3p	SLC4A4	miRNA
hsa-miR-378c	SLC4A4	miRNA
hsa-miR-4298	SLC4A4	miRNA
hsa-miR-432-5p	SLC4A4	miRNA
hsa-miR-4651	SLC4A4	miRNA
hsa-miR-484	SLC4A4	miRNA
hsa-miR-491-5p	SLC4A4	miRNA
hsa-miR-497-5p	SLC4A4	miRNA
hsa-miR-582-5p	SLC4A4	miRNA
hsa-miR-658	SLC4A4	miRNA
hsa-miR-760	SLC4A4	miRNA
hsa-miR-766-3p	SLC4A4	miRNA
LINC00974	SLC4A4	lncRNA
hsa-miR-103a-3p	SNHG11	miRNA
hsa-miR-122-5p	SNHG11	miRNA
hsa-miR-128-3p	SNHG11	miRNA
hsa-miR-132-3p	SNHG11	miRNA
hsa-miR-138-5p	SNHG11	miRNA
hsa-miR-139-5p	SNHG11	miRNA
hsa-miR-141-3p	SNHG11	miRNA
hsa-miR-155-5p	SNHG11	miRNA
hsa-miR-17-5p	SNHG11	miRNA
hsa-miR-183-5p	SNHG11	miRNA
hsa-miR-184	SNHG11	miRNA
hsa-miR-214-3p	SNHG11	miRNA
hsa-miR-218-5p	SNHG11	miRNA
hsa-miR-22-3p	SNHG11	miRNA
hsa-miR-24-3p	SNHG11	miRNA
hsa-miR-31-5p	SNHG11	miRNA
hsa-miR-7-5p	SNHG11	miRNA
hsa-miR-93-5p	SNHG11	miRNA
hsa-miR-122-5p	SNHG12	miRNA
hsa-miR-129-5p	SNHG12	miRNA
hsa-miR-138-5p	SNHG12	miRNA
hsa-miR-140-5p	SNHG12	miRNA
hsa-miR-150-5p	SNHG12	miRNA
hsa-miR-187-3p	SNHG12	miRNA
hsa-miR-193a-3p	SNHG12	miRNA
hsa-miR-194-5p	SNHG12	miRNA
hsa-miR-204-5p	SNHG12	miRNA
hsa-miR-217-5p	SNHG12	miRNA
hsa-miR-218-5p	SNHG12	miRNA
hsa-miR-219a-5p	SNHG12	miRNA
hsa-miR-24-3p	SNHG12	miRNA
hsa-miR-338-3p	SNHG12	miRNA
hsa-miR-425-3p	SNHG12	miRNA
hsa-miR-499a-5p	SNHG12	miRNA
hsa-miR-9-5p	SNHG12	miRNA
hsa-miR-101-3p	SNHG14	miRNA
hsa-miR-103a-3p	SNHG14	miRNA
hsa-miR-122-5p	SNHG14	miRNA
hsa-miR-124-3p	SNHG14	miRNA
hsa-miR-125a-5p	SNHG14	miRNA
hsa-miR-128-3p	SNHG14	miRNA
hsa-miR-129-5p	SNHG14	miRNA
hsa-miR-132-3p	SNHG14	miRNA
hsa-miR-137-3p	SNHG14	miRNA
hsa-miR-138-5p	SNHG14	miRNA
hsa-miR-140-5p	SNHG14	miRNA
hsa-miR-141-3p	SNHG14	miRNA
hsa-miR-143-3p	SNHG14	miRNA
hsa-miR-144-3p	SNHG14	miRNA
hsa-miR-145-5p	SNHG14	miRNA
hsa-miR-150-5p	SNHG14	miRNA
hsa-miR-153-3p	SNHG14	miRNA
hsa-miR-155-5p	SNHG14	miRNA
hsa-miR-17-5p	SNHG14	miRNA
hsa-miR-182-5p	SNHG14	miRNA
hsa-miR-183-5p	SNHG14	miRNA
hsa-miR-190a-5p	SNHG14	miRNA
hsa-miR-192-5p	SNHG14	miRNA
hsa-miR-193a-3p	SNHG14	miRNA
hsa-miR-194-5p	SNHG14	miRNA
hsa-miR-203a-3p	SNHG14	miRNA
hsa-miR-204-5p	SNHG14	miRNA
hsa-miR-205-5p	SNHG14	miRNA
hsa-miR-214-3p	SNHG14	miRNA
hsa-miR-216a-5p	SNHG14	miRNA
hsa-miR-216b-5p	SNHG14	miRNA
hsa-miR-217-5p	SNHG14	miRNA
hsa-miR-218-5p	SNHG14	miRNA
hsa-miR-219a-5p	SNHG14	miRNA
hsa-miR-223-3p	SNHG14	miRNA
hsa-miR-22-3p	SNHG14	miRNA
hsa-miR-24-3p	SNHG14	miRNA
hsa-miR-25-3p	SNHG14	miRNA
hsa-miR-31-5p	SNHG14	miRNA
hsa-miR-338-3p	SNHG14	miRNA
hsa-miR-375-3p	SNHG14	miRNA
hsa-miR-383-5p	SNHG14	miRNA
hsa-miR-425-3p	SNHG14	miRNA
hsa-miR-455-5p	SNHG14	miRNA
hsa-miR-490-3p	SNHG14	miRNA
hsa-miR-499a-5p	SNHG14	miRNA
hsa-miR-7-5p	SNHG14	miRNA
hsa-miR-93-5p	SNHG14	miRNA
hsa-miR-9-5p	SNHG14	miRNA
hsa-miR-96-5p	SNHG14	miRNA
CDKN2B-AS1	SST	lncRNA
hsa-miR-1275	SST	miRNA
hsa-miR-197-3p	SST	miRNA
hsa-miR-214-3p	SST	miRNA
hsa-miR-383-5p	SST	miRNA
hsa-miR-4651	SST	miRNA
hsa-miR-582-5p	SST	miRNA
LINC00974	SST	lncRNA
hsa-miR-101-3p	TPTEP1	miRNA
hsa-miR-103a-3p	TPTEP1	miRNA
hsa-miR-122-5p	TPTEP1	miRNA
hsa-miR-124-3p	TPTEP1	miRNA
hsa-miR-125a-5p	TPTEP1	miRNA
hsa-miR-128-3p	TPTEP1	miRNA
hsa-miR-129-5p	TPTEP1	miRNA
hsa-miR-137-3p	TPTEP1	miRNA
hsa-miR-138-5p	TPTEP1	miRNA
hsa-miR-139-5p	TPTEP1	miRNA
hsa-miR-140-5p	TPTEP1	miRNA
hsa-miR-143-3p	TPTEP1	miRNA
hsa-miR-144-3p	TPTEP1	miRNA
hsa-miR-150-5p	TPTEP1	miRNA
hsa-miR-153-3p	TPTEP1	miRNA
hsa-miR-17-5p	TPTEP1	miRNA
hsa-miR-190a-5p	TPTEP1	miRNA
hsa-miR-192-5p	TPTEP1	miRNA
hsa-miR-203a-3p	TPTEP1	miRNA
hsa-miR-204-5p	TPTEP1	miRNA
hsa-miR-214-3p	TPTEP1	miRNA
hsa-miR-216a-5p	TPTEP1	miRNA
hsa-miR-216b-5p	TPTEP1	miRNA
hsa-miR-217-5p	TPTEP1	miRNA
hsa-miR-218-5p	TPTEP1	miRNA
hsa-miR-219a-5p	TPTEP1	miRNA
hsa-miR-223-3p	TPTEP1	miRNA
hsa-miR-22-3p	TPTEP1	miRNA
hsa-miR-24-3p	TPTEP1	miRNA
hsa-miR-31-5p	TPTEP1	miRNA
hsa-miR-338-3p	TPTEP1	miRNA
hsa-miR-375-3p	TPTEP1	miRNA
hsa-miR-383-5p	TPTEP1	miRNA
hsa-miR-455-5p	TPTEP1	miRNA
hsa-miR-490-3p	TPTEP1	miRNA
hsa-miR-499a-5p	TPTEP1	miRNA
hsa-miR-93-5p	TPTEP1	miRNA
hsa-miR-9-5p	TPTEP1	miRNA
hsa-miR-103a-3p	UCA1	miRNA
hsa-miR-122-5p	UCA1	miRNA
hsa-miR-124-3p	UCA1	miRNA
hsa-miR-129-5p	UCA1	miRNA
hsa-miR-138-5p	UCA1	miRNA
hsa-miR-143-3p	UCA1	miRNA
hsa-miR-182-5p	UCA1	miRNA
hsa-miR-184	UCA1	miRNA
hsa-miR-190a-5p	UCA1	miRNA
hsa-miR-193a-3p	UCA1	miRNA
hsa-miR-203a-3p	UCA1	miRNA
hsa-miR-214-3p	UCA1	miRNA
hsa-miR-383-5p	UCA1	miRNA
hsa-miR-455-5p	UCA1	miRNA
hsa-miR-96-5p	UCA1	miRNA
CDKN2B-AS1	ZG16	lncRNA
hsa-miR-197-3p	ZG16	miRNA
hsa-miR-4784	ZG16	miRNA
LINC00974	ZG16	lncRNA
PCAT18	ZG16	lncRNA
