# Supplementary material for: An integrative transcriptome analysis reveals potential predictive, prognostic biomarkers and therapeutic targets in colorectal cancer
Source: BMC Cancer. 2022 Jul 30;22:835. doi: 10.1186/s12885-022-09931-4 (PMC9339198; doi:10.1186/s12885-022-09931-4)
Supplement: Supplementary file 4 — Additional file 4. [file 12885_2022_9931_MOESM4_ESM.xlsx]

## Sheet: Supplementary Table. S1
Supplementary Table. S1. Gene set enrichment analysis (GSEA) of hub genes in the TCGA-COADREAD dataset.
ID	Description	setSize	enrichmentScore	NES	pvalue	p.adjust	qvalues	rank	leading_edge	core_enrichment (gene ID)
DOID:0050687	cell type cancer	10	-0.710795	-2.4321	0.000412857	0.00151381	0.000434586	15	tags=90%, list=41%, signal=73%	2919/4312/3624/2118/9075/9076/1001/4314/4316
DOID:1749	squamous cell carcinoma	10	-0.710795	-2.4321	0.000412857	0.00151381	0.000434586	15	tags=90%, list=41%, signal=73%	2919/4312/3624/2118/9075/9076/1001/4314/4316
DOID:305	carcinoma	10	-0.710795	-2.4321	0.000412857	0.00151381	0.000434586	15	tags=90%, list=41%, signal=73%	2919/4312/3624/2118/9075/9076/1001/4314/4316
DOID:3119	gastrointestinal system cancer	10	-0.666667	-2.28111	0.00107692	0.00296152	0.000850197	20	tags=100%, list=54%, signal=63%	653808/2921/4312/3624/57214/9076/1001/4314/4316
DOID:0050686	organ system cancer	18	-0.556788	-2.11797	0.0015212	0.00334664	0.000960758	21	tags=83%, list=57%, signal=70%	63928/1179/8671/653808/2921/2919/4312/3624/2118/9075/57214/9076/1001/4314/4316
DOID:162	cancer	28	-0.564586	-1.86885	0.00644995	0.0118249	0.00339471	22	tags=71%, list=59%, signal=119%	5697/63928/1179/1087/8671/653808/2921/2919/1469/4312/3624/2118/9075/57214/1800/9076/1001/4314/94234/4316
DOID:14566	disease of cellular proliferation	29	-0.52944	-1.65771	0.016681	0.0262131	0.00752528	22	tags=69%, list=59%, signal=129%	5697/63928/1179/1087/8671/653808/2921/2919/1469/4312/3624/2118/9075/57214/1800/9076/1001/4314/94234/4316
